# Supplementary material for: P+ addition and transfer involving a tetraphosphenium ion
Source: Chem Sci. 2024 Nov 25;16(1):139–46. doi: 10.1039/d4sc06823h (PMC11605702; doi:10.1039/d4sc06823h)
Supplement: SC-016-D4SC06823H-s002 [file SC-016-D4SC06823H-s002.cif]

# Supplementary Information (SI) for Chemical Science.
# This journal is © The Royal Society of Chemistry 2024

####################################################################### 
# 
# This file contains crystal structure data downloaded from the 
# Cambridge Structural Database (CSD) hosted by the Cambridge 
# Crystallographic Data Centre (CCDC).
# 
# Full information about CCDC data access policies and citation 
# guidelines are available at http://www.ccdc.cam.ac.uk/access/V1 
# 
# Audit and citation data items may have been added by the CCDC. 
# Please retain this information to preserve the provenance of 
# this file and to allow appropriate attribution of the data. 
# 
#######################################################################

data_i3133
_database_code_depnum_ccdc_archive 'CCDC 2328571'
loop_
_audit_author_name
_audit_author_address
'Clemens Bruhn'
;University of Kassel
Germany
;
_audit_update_record             
;
2024-01-26 deposited with the CCDC.	2024-11-25 downloaded from the CCDC.
;
_audit_creation_date             2022-04-04
_audit_creation_method           
;
Olex2 1.5
(compiled 2021.12.09 svn.r5202d8cf for OlexSys, GUI svn.r6439)
;
_shelx_SHELXL_version_number     2014/7
_chemical_name_common            ?
_chemical_name_systematic        ?
_chemical_formula_moiety         'C40 H56 Fe P2'
_chemical_formula_sum            'C40 H56 Fe P2'
_chemical_formula_weight         654.63
_chemical_melting_point          ?
loop_
_atom_type_symbol
_atom_type_description
_atom_type_scat_dispersion_real
_atom_type_scat_dispersion_imag
_atom_type_scat_source
C C 0.0033 0.0016 'International Tables Vol C Tables 4.2.6.8 and 6.1.1.4'
H H 0.0000 0.0000 'International Tables Vol C Tables 4.2.6.8 and 6.1.1.4'
Fe Fe 0.3463 0.8444 'International Tables Vol C Tables 4.2.6.8 and 6.1.1.4'
P P 0.1023 0.0942 'International Tables Vol C Tables 4.2.6.8 and 6.1.1.4'

_shelx_space_group_comment       
;
The symmetry employed for this shelxl refinement is uniquely defined
by the following loop, which should always be used as a source of
symmetry information in preference to the above space-group names.
They are only intended as comments.
;
_space_group_crystal_system      monoclinic
_space_group_IT_number           14
_space_group_name_H-M_alt        'P 1 21/n 1'
_space_group_name_Hall           '-P 2yn'
loop_
_space_group_symop_operation_xyz
'x, y, z'
'-x+1/2, y+1/2, -z+1/2'
'-x, -y, -z'
'x-1/2, -y-1/2, z-1/2'

_cell_length_a                   6.0446(3)
_cell_length_b                   34.1672(12)
_cell_length_c                   17.5241(8)
_cell_angle_alpha                90
_cell_angle_beta                 96.228(4)
_cell_angle_gamma                90
_cell_volume                     3597.8(3)
_cell_formula_units_Z            4
_cell_measurement_reflns_used    16371
_cell_measurement_temperature    100(2)
_cell_measurement_theta_max      26.28
_cell_measurement_theta_min      1.19
_shelx_estimated_absorpt_T_max   0.989
_shelx_estimated_absorpt_T_min   0.901
_exptl_absorpt_coefficient_mu    0.534
_exptl_absorpt_correction_T_max  0.9849
_exptl_absorpt_correction_T_min  0.7943
_exptl_absorpt_correction_type   multi-scan
_exptl_absorpt_process_details   
;
STOE X-Red32, absorption correction by Gaussian integration, analogous to
P. Coppens, "The Evaluation of Absorption and Extinction in Single-Crystal
Structure Analysis", published in: F. R. Ahmed (Editor), "Crystallographic
Computing", Munksgaard, Copenhagen (1970), 255 - 270.
Afterwards scaling of reflection intensities was performed within STOE LANA.
J. Koziskova, F. Hahn, J. Richter, J. Kozisek, "Comparison of different
absorption corrections on the model structure of tetrakis(\m~2~-acetato)-
diaqua-di-copper(II)", Acta Chimica Slovaca, vol. 9, no. 2, 2016, pp. 136 - 140.
;
_exptl_absorpt_special_details   ?
_exptl_crystal_colour            yellow
_exptl_crystal_colour_primary    yellow
_exptl_crystal_density_diffrn    1.209
_exptl_crystal_density_meas      ?
_exptl_crystal_density_method    ?
_exptl_crystal_description       needle
_exptl_crystal_F_000             1408
_exptl_crystal_size_max          0.2
_exptl_crystal_size_mid          0.09
_exptl_crystal_size_min          0.02
_exptl_transmission_factor_max   ?
_exptl_transmission_factor_min   ?
_diffrn_reflns_av_R_equivalents  0.0665
_diffrn_reflns_av_unetI/netI     0.0771
_diffrn_reflns_Laue_measured_fraction_full 0.998
_diffrn_reflns_Laue_measured_fraction_max 0.989
_diffrn_reflns_limit_h_max       6
_diffrn_reflns_limit_h_min       -7
_diffrn_reflns_limit_k_max       36
_diffrn_reflns_limit_k_min       -41
_diffrn_reflns_limit_l_max       21
_diffrn_reflns_limit_l_min       -21
_diffrn_reflns_number            15032
_diffrn_reflns_point_group_measured_fraction_full 0.998
_diffrn_reflns_point_group_measured_fraction_max 0.989
_diffrn_reflns_theta_full        25.242
_diffrn_reflns_theta_max         25.688
_diffrn_reflns_theta_min         1.192
_diffrn_ambient_temperature      100(2)
_diffrn_detector                 'image plate (34 cm diameter)'
_diffrn_detector_area_resol_mean 6.67
_diffrn_detector_type            'STOE Imaging Plate'
_diffrn_measured_fraction_theta_full 0.998
_diffrn_measured_fraction_theta_max 0.989
_diffrn_measurement_details      
;
 276 frames, detector distance = 130 mm
;
_diffrn_measurement_device       '2-circle diffractometer'
_diffrn_measurement_device_type  'STOE IPDS II'
_diffrn_measurement_method       'rotation method, \w scans'
_diffrn_radiation_collimation    '1.2, 0.6 mm diameter, multiple pinhole'
_diffrn_radiation_monochromator  'plane graphite'
_diffrn_radiation_polarisn_norm  270
_diffrn_radiation_probe          x-ray
_diffrn_radiation_type           MoK\a
_diffrn_radiation_wavelength     0.71073
_diffrn_source                   'Genix Mo HF'
_diffrn_source_current           1.000
_diffrn_source_power             0.050
_diffrn_source_target            ?
_diffrn_source_type              ?
_diffrn_source_voltage           50
_reflns_Friedel_coverage         0.000
_reflns_Friedel_fraction_full    .
_reflns_Friedel_fraction_max     .
_reflns_number_gt                4306
_reflns_number_total             6776
_reflns_special_details          
;
 Reflections were merged by SHELXL according to the crystal
 class for the calculation of statistics and refinement.
 
 _reflns_Friedel_fraction is defined as the number of unique
 Friedel pairs measured divided by the number that would be
 possible theoretically, ignoring centric projections and
 systematic absences.
;
_reflns_threshold_expression     'I > 2\s(I)'
_computing_cell_refinement       ?
_computing_data_collection       ?
_computing_data_reduction        ?
_computing_molecular_graphics    'Olex2 1.5 (Dolomanov et al., 2009)'
_computing_publication_material  'Olex2 1.5 (Dolomanov et al., 2009)'
_computing_structure_refinement  'ShelXL (Sheldrick, 2015)'
_computing_structure_solution    'ShelXT (Sheldrick, 2015)'
_refine_diff_density_max         0.629
_refine_diff_density_min         -0.838
_refine_diff_density_rms         0.091
_refine_ls_extinction_coef       .
_refine_ls_extinction_method     none
_refine_ls_goodness_of_fit_ref   1.034
_refine_ls_hydrogen_treatment    mixed
_refine_ls_matrix_type           full
_refine_ls_number_parameters     413
_refine_ls_number_reflns         6776
_refine_ls_number_restraints     0
_refine_ls_R_factor_all          0.1228
_refine_ls_R_factor_gt           0.0731
_refine_ls_restrained_S_all      1.034
_refine_ls_shift/su_max          0.001
_refine_ls_shift/su_mean         0.000
_refine_ls_structure_factor_coef Fsqd
_refine_ls_weighting_details     
'w=1/[\s^2^(Fo^2^)+(0.1099P)^2^+4.4214P] where P=(Fo^2^+2Fc^2^)/3'
_refine_ls_weighting_scheme      calc
_refine_ls_wR_factor_gt          0.1798
_refine_ls_wR_factor_ref         0.2146
_refine_special_details          ?
_olex2_refinement_description    
;
1. Others
 Fixed Sof: H1A(0.5) H2B(0.5) H2A(0.5) H1B(0.5)
2.a Ternary CH refined with riding coordinates:
 C17(H17), C20(H20), C23(H23), C32(H32), C35(H35), C38(H38)
2.b Aromatic/amide H refined with riding coordinates:
 C2(H2), C3(H3), C4(H4), C5(H5), C7(H7), C8(H8), C9(H9), C10(H10), C13(H13),
 C15(H15), C28(H28), C30(H30)
2.c Idealised Me refined as rotating group:
 C18(H18A,H18B,H18C), C19(H19A,H19B,H19C), C21(H21A,H21B,H21C), C22(H22A,H22B,
 H22C), C24(H24A,H24B,H24C), C25(H25A,H25B,H25C), C33(H33A,H33B,H33C), C34(H34A,
 H34B,H34C), C36(H36A,H36B,H36C), C37(H37A,H37B,H37C), C39(H39A,H39B,H39C),
 C40(H40A,H40B,H40C)
;
_atom_sites_solution_hydrogens   mixed
_atom_sites_solution_primary     dual
_atom_sites_solution_secondary   ?
loop_
_atom_site_label
_atom_site_type_symbol
_atom_site_fract_x
_atom_site_fract_y
_atom_site_fract_z
_atom_site_U_iso_or_equiv
_atom_site_adp_type
_atom_site_occupancy
_atom_site_site_symmetry_order
_atom_site_calc_flag
_atom_site_refinement_flags_posn
_atom_site_refinement_flags_adp
_atom_site_refinement_flags_occupancy
_atom_site_disorder_assembly
_atom_site_disorder_group
Fe1 Fe 0.65406(11) 0.65238(2) 0.54647(3) 0.0349(2) Uani 1 1 d . . . . .
P1 P 0.8576(3) 0.71881(4) 0.67672(7) 0.0466(4) Uani 1 1 d . . . . .
H1A H 1.05(2) 0.722(3) 0.664(7) 0.070 Uiso 0.5 1 d R . P A 1
C1 C 0.6774(8) 0.70769(14) 0.5897(2) 0.0374(11) Uani 1 1 d . . . . .
P2 P 0.4622(3) 0.60979(4) 0.70053(7) 0.0457(4) Uani 1 1 d . . . . .
H2B H 0.254(16) 0.612(3) 0.675(5) 0.04(3) Uiso 0.5 1 d . . P B 2
H2A H 0.586(18) 0.641(3) 0.734(6) 0.061 Uiso 0.5 1 d R . P C 1
C2 C 0.4526(8) 0.69552(14) 0.5810(3) 0.0397(11) Uani 1 1 d . . . . .
H2 H 0.3582 0.6937 0.6209 0.048 Uiso 1 1 calc R . . . .
C3 C 0.3917(9) 0.68647(15) 0.5015(3) 0.0415(11) Uani 1 1 d . . . . .
H3 H 0.2501 0.6774 0.4798 0.050 Uiso 1 1 calc R . . . .
C4 C 0.5773(8) 0.69324(15) 0.4611(3) 0.0397(11) Uani 1 1 d . . . . .
H4 H 0.5831 0.6896 0.4077 0.048 Uiso 1 1 calc R . . . .
C5 C 0.7527(8) 0.70647(14) 0.5145(2) 0.0360(10) Uani 1 1 d . . . . .
H5 H 0.8973 0.7135 0.5028 0.043 Uiso 1 1 calc R . . . .
C6 C 0.6268(8) 0.60668(14) 0.6205(3) 0.0365(11) Uani 1 1 d . . . . .
C7 C 0.8540(9) 0.61876(14) 0.6215(3) 0.0404(11) Uani 1 1 d . . . . .
H7 H 0.9468 0.6278 0.6652 0.048 Uiso 1 1 calc R . . . .
C8 C 0.9177(8) 0.61498(15) 0.5457(3) 0.0409(11) Uani 1 1 d . . . . .
H8 H 1.0590 0.6213 0.5301 0.049 Uiso 1 1 calc R . . . .
C9 C 0.7326(9) 0.60007(15) 0.4980(3) 0.0412(12) Uani 1 1 d . . . . .
H9 H 0.7290 0.5943 0.4448 0.049 Uiso 1 1 calc R . . . .
C10 C 0.5543(9) 0.59528(14) 0.5430(3) 0.0388(11) Uani 1 1 d . . . . .
H10 H 0.4099 0.5860 0.5250 0.047 Uiso 1 1 calc R . . . .
C11 C 0.7348(8) 0.76271(15) 0.7174(2) 0.0383(11) Uani 1 1 d . . . . .
C12 C 0.6205(9) 0.76001(15) 0.7840(3) 0.0429(12) Uani 1 1 d . . . . .
C13 C 0.5587(8) 0.79477(15) 0.8172(3) 0.0405(11) Uani 1 1 d . . . . .
H13 H 0.4833 0.7932 0.8620 0.049 Uiso 1 1 calc R . . . .
C14 C 0.6003(8) 0.83114(14) 0.7892(2) 0.0380(11) Uani 1 1 d . . . . .
C15 C 0.7042(8) 0.83298(15) 0.7218(2) 0.0386(11) Uani 1 1 d . . . . .
H15 H 0.7306 0.8578 0.7002 0.046 Uiso 1 1 calc R . . . .
C16 C 0.7694(8) 0.79973(15) 0.6856(2) 0.0372(11) Uani 1 1 d . . . . .
C17 C 0.5632(11) 0.72201(17) 0.8209(3) 0.0577(16) Uani 1 1 d . . . . .
H17 H 0.5865 0.7004 0.7842 0.069 Uiso 1 1 calc R . . . .
C18 C 0.7157(12) 0.7148(2) 0.8936(5) 0.093(3) Uani 1 1 d . . . . .
H18A H 0.8703 0.7140 0.8817 0.139 Uiso 1 1 calc GR . . . .
H18B H 0.6775 0.6897 0.9161 0.139 Uiso 1 1 calc GR . . . .
H18C H 0.6983 0.7359 0.9303 0.139 Uiso 1 1 calc GR . . . .
H1B H 0.80(3) 0.691(5) 0.718(10) 0.139 Uiso 0.5 1 d R . P D 2
C19 C 0.3224(12) 0.7203(2) 0.8386(4) 0.075(2) Uani 1 1 d . . . . .
H19A H 0.3049 0.7362 0.8840 0.113 Uiso 1 1 calc GR . . . .
H19B H 0.2823 0.6931 0.8485 0.113 Uiso 1 1 calc GR . . . .
H19C H 0.2249 0.7304 0.7947 0.113 Uiso 1 1 calc GR . . . .
C20 C 0.5282(8) 0.86776(15) 0.8287(3) 0.0399(11) Uani 1 1 d . . . . .
H20 H 0.4852 0.8593 0.8797 0.048 Uiso 1 1 calc R . . . .
C21 C 0.7137(9) 0.89760(16) 0.8449(3) 0.0473(13) Uani 1 1 d . . . . .
H21A H 0.6623 0.9191 0.8755 0.071 Uiso 1 1 calc GR . . . .
H21B H 0.7553 0.9079 0.7963 0.071 Uiso 1 1 calc GR . . . .
H21C H 0.8432 0.8850 0.8733 0.071 Uiso 1 1 calc GR . . . .
C22 C 0.3218(9) 0.88607(17) 0.7855(3) 0.0475(13) Uani 1 1 d . . . . .
H22A H 0.3523 0.8928 0.7332 0.071 Uiso 1 1 calc GR . . . .
H22B H 0.2820 0.9098 0.8122 0.071 Uiso 1 1 calc GR . . . .
H22C H 0.1981 0.8674 0.7832 0.071 Uiso 1 1 calc GR . . . .
C23 C 0.8751(8) 0.80403(16) 0.6106(3) 0.0415(12) Uani 1 1 d . . . . .
H23 H 0.9130 0.7772 0.5935 0.050 Uiso 1 1 calc R . . . .
C24 C 0.7093(11) 0.8215(2) 0.5486(3) 0.0672(19) Uani 1 1 d . . . . .
H24A H 0.5777 0.8047 0.5406 0.101 Uiso 1 1 calc GR . . . .
H24B H 0.7782 0.8236 0.5006 0.101 Uiso 1 1 calc GR . . . .
H24C H 0.6652 0.8476 0.5645 0.101 Uiso 1 1 calc GR . . . .
C25 C 1.0877(11) 0.8275(2) 0.6201(3) 0.0695(19) Uani 1 1 d . . . . .
H25A H 1.0551 0.8544 0.6351 0.104 Uiso 1 1 calc GR . . . .
H25B H 1.1535 0.8279 0.5714 0.104 Uiso 1 1 calc GR . . . .
H25C H 1.1926 0.8155 0.6599 0.104 Uiso 1 1 calc GR . . . .
C26 C 0.5384(8) 0.56422(14) 0.7526(2) 0.0376(11) Uani 1 1 d . . . . .
C27 C 0.6894(8) 0.56355(15) 0.8201(2) 0.0393(11) Uani 1 1 d . . . . .
C28 C 0.7374(9) 0.52828(15) 0.8569(3) 0.0434(12) Uani 1 1 d . . . . .
H28 H 0.8384 0.5281 0.9024 0.052 Uiso 1 1 calc R . . . .
C29 C 0.6439(9) 0.49303(15) 0.8301(3) 0.0432(12) Uani 1 1 d . . . . .
C30 C 0.4919(9) 0.49417(15) 0.7655(3) 0.0415(12) Uani 1 1 d . . . . .
H30 H 0.4224 0.4705 0.7473 0.050 Uiso 1 1 calc R . . . .
C31 C 0.4364(8) 0.52889(15) 0.7257(2) 0.0379(11) Uani 1 1 d . . . . .
C32 C 0.8101(9) 0.59955(16) 0.8547(3) 0.0465(13) Uani 1 1 d . . . . .
H32 H 0.7571 0.6227 0.8229 0.056 Uiso 1 1 calc R . . . .
C33 C 1.0571(10) 0.5963(2) 0.8529(3) 0.0617(16) Uani 1 1 d . . . . .
H33A H 1.1146 0.5747 0.8862 0.093 Uiso 1 1 calc GR . . . .
H33B H 1.1285 0.6208 0.8713 0.093 Uiso 1 1 calc GR . . . .
H33C H 1.0895 0.5912 0.8002 0.093 Uiso 1 1 calc GR . . . .
C34 C 0.7534(11) 0.60671(18) 0.9369(3) 0.0583(15) Uani 1 1 d . . . . .
H34A H 0.5925 0.6104 0.9364 0.087 Uiso 1 1 calc GR . . . .
H34B H 0.8312 0.6302 0.9578 0.087 Uiso 1 1 calc GR . . . .
H34C H 0.8003 0.5841 0.9691 0.087 Uiso 1 1 calc GR . . . .
C35 C 0.7057(10) 0.45478(16) 0.8703(3) 0.0478(13) Uani 1 1 d . . . . .
H35 H 0.6345 0.4332 0.8377 0.057 Uiso 1 1 calc R . . . .
C36 C 0.9544(10) 0.44791(18) 0.8783(3) 0.0587(15) Uani 1 1 d . . . . .
H36A H 1.0087 0.4498 0.8277 0.088 Uiso 1 1 calc GR . . . .
H36B H 0.9870 0.4218 0.8997 0.088 Uiso 1 1 calc GR . . . .
H36C H 1.0285 0.4677 0.9126 0.088 Uiso 1 1 calc GR . . . .
C37 C 0.6179(12) 0.4522(2) 0.9485(4) 0.0709(19) Uani 1 1 d . . . . .
H37A H 0.6890 0.4723 0.9826 0.106 Uiso 1 1 calc GR . . . .
H37B H 0.6518 0.4263 0.9708 0.106 Uiso 1 1 calc GR . . . .
H37C H 0.4564 0.4562 0.9424 0.106 Uiso 1 1 calc GR . . . .
C38 C 0.2707(9) 0.52611(16) 0.6540(3) 0.0421(12) Uani 1 1 d . . . . .
H38 H 0.2492 0.5531 0.6324 0.051 Uiso 1 1 calc R . . . .
C39 C 0.3638(10) 0.50057(17) 0.5924(3) 0.0511(14) Uani 1 1 d . . . . .
H39A H 0.5039 0.5118 0.5793 0.077 Uiso 1 1 calc GR . . . .
H39B H 0.2561 0.4996 0.5464 0.077 Uiso 1 1 calc GR . . . .
H39C H 0.3906 0.4740 0.6124 0.077 Uiso 1 1 calc GR . . . .
C40 C 0.0451(9) 0.51139(17) 0.6719(3) 0.0488(13) Uani 1 1 d . . . . .
H40A H 0.0577 0.4840 0.6881 0.073 Uiso 1 1 calc GR . . . .
H40B H -0.0621 0.5135 0.6259 0.073 Uiso 1 1 calc GR . . . .
H40C H -0.0061 0.5272 0.7132 0.073 Uiso 1 1 calc GR . . . .

loop_
_atom_site_aniso_label
_atom_site_aniso_U_11
_atom_site_aniso_U_22
_atom_site_aniso_U_33
_atom_site_aniso_U_23
_atom_site_aniso_U_13
_atom_site_aniso_U_12
Fe1 0.0444(4) 0.0406(4) 0.0198(3) 0.0010(3) 0.0044(3) 0.0006(3)
P1 0.0566(9) 0.0530(9) 0.0288(7) -0.0088(6) -0.0023(6) 0.0075(7)
C1 0.050(3) 0.040(3) 0.023(2) -0.0002(19) 0.005(2) 0.000(2)
P2 0.0634(9) 0.0461(8) 0.0302(7) 0.0054(6) 0.0168(6) 0.0079(7)
C2 0.046(3) 0.045(3) 0.029(2) 0.001(2) 0.007(2) 0.006(2)
C3 0.049(3) 0.046(3) 0.028(2) 0.002(2) 0.000(2) 0.001(2)
C4 0.052(3) 0.044(3) 0.023(2) 0.0026(19) 0.001(2) 0.004(2)
C5 0.044(3) 0.040(3) 0.025(2) 0.0028(19) 0.0090(19) 0.005(2)
C6 0.048(3) 0.035(3) 0.026(2) 0.0017(19) 0.0010(19) -0.001(2)
C7 0.051(3) 0.040(3) 0.030(2) -0.001(2) 0.002(2) 0.003(2)
C8 0.044(3) 0.047(3) 0.034(2) 0.003(2) 0.011(2) 0.010(2)
C9 0.058(3) 0.043(3) 0.024(2) 0.001(2) 0.011(2) 0.002(2)
C10 0.050(3) 0.037(3) 0.030(2) -0.0006(19) 0.007(2) -0.003(2)
C11 0.047(3) 0.045(3) 0.023(2) -0.0050(19) 0.002(2) 0.001(2)
C12 0.057(3) 0.043(3) 0.029(2) -0.002(2) 0.007(2) -0.003(2)
C13 0.052(3) 0.047(3) 0.023(2) -0.003(2) 0.004(2) 0.000(2)
C14 0.050(3) 0.040(3) 0.023(2) -0.0027(19) 0.000(2) 0.002(2)
C15 0.049(3) 0.041(3) 0.025(2) 0.0031(19) 0.003(2) -0.002(2)
C16 0.043(3) 0.046(3) 0.022(2) -0.005(2) 0.0023(19) 0.001(2)
C17 0.094(5) 0.043(3) 0.042(3) -0.006(2) 0.032(3) -0.008(3)
C18 0.061(4) 0.100(6) 0.116(7) 0.065(5) 0.006(4) 0.004(4)
C19 0.091(5) 0.090(5) 0.041(3) 0.019(3) -0.013(3) -0.039(4)
C20 0.050(3) 0.047(3) 0.023(2) -0.001(2) 0.006(2) 0.003(2)
C21 0.058(3) 0.051(3) 0.034(3) -0.008(2) 0.007(2) -0.002(3)
C22 0.058(3) 0.055(3) 0.030(3) -0.004(2) 0.004(2) 0.006(3)
C23 0.050(3) 0.050(3) 0.026(2) -0.003(2) 0.009(2) -0.001(2)
C24 0.073(4) 0.105(6) 0.024(3) 0.008(3) 0.006(3) 0.018(4)
C25 0.070(4) 0.107(6) 0.034(3) -0.012(3) 0.021(3) -0.022(4)
C26 0.046(3) 0.046(3) 0.022(2) 0.0020(19) 0.0080(19) 0.002(2)
C27 0.047(3) 0.049(3) 0.023(2) 0.002(2) 0.0076(19) -0.001(2)
C28 0.056(3) 0.048(3) 0.025(2) 0.002(2) 0.001(2) 0.000(2)
C29 0.053(3) 0.046(3) 0.030(2) 0.005(2) 0.003(2) 0.002(2)
C30 0.057(3) 0.040(3) 0.028(2) 0.001(2) 0.007(2) 0.001(2)
C31 0.044(3) 0.048(3) 0.022(2) 0.001(2) 0.0048(19) -0.002(2)
C32 0.060(3) 0.050(3) 0.028(2) 0.004(2) -0.008(2) -0.007(3)
C33 0.066(4) 0.071(4) 0.049(3) -0.010(3) 0.011(3) -0.024(3)
C34 0.077(4) 0.053(3) 0.046(3) -0.013(3) 0.010(3) -0.006(3)
C35 0.070(4) 0.042(3) 0.030(3) 0.006(2) -0.002(2) -0.005(3)
C36 0.069(4) 0.055(4) 0.053(3) 0.015(3) 0.011(3) 0.015(3)
C37 0.089(5) 0.065(4) 0.063(4) 0.029(3) 0.029(4) 0.013(4)
C38 0.053(3) 0.047(3) 0.025(2) -0.004(2) 0.004(2) 0.003(2)
C39 0.064(4) 0.060(3) 0.029(3) -0.009(2) 0.004(2) -0.003(3)
C40 0.053(3) 0.059(3) 0.034(3) -0.003(2) 0.000(2) -0.002(3)

_geom_special_details            
;
 All esds (except the esd in the dihedral angle between two l.s. planes)
 are estimated using the full covariance matrix.  The cell esds are taken
 into account individually in the estimation of esds in distances, angles
 and torsion angles; correlations between esds in cell parameters are only
 used when they are defined by crystal symmetry.  An approximate (isotropic)
 treatment of cell esds is used for estimating esds involving l.s. planes.
;
loop_
_geom_bond_atom_site_label_1
_geom_bond_atom_site_label_2
_geom_bond_distance
_geom_bond_site_symmetry_2
_geom_bond_publ_flag
Fe1 C1 2.035(5) . ?
Fe1 C2 2.045(5) . ?
Fe1 C3 2.054(5) . ?
Fe1 C4 2.061(5) . ?
Fe1 C5 2.039(5) . ?
Fe1 C6 2.049(5) . ?
Fe1 C7 2.041(5) . ?
Fe1 C8 2.044(5) . ?
Fe1 C9 2.057(5) . ?
Fe1 C10 2.041(5) . ?
P1 H1A 1.21(13) . ?
P1 C1 1.815(5) . ?
P1 C11 1.851(5) . ?
P1 H1B 1.27(19) . ?
C1 C2 1.413(7) . ?
C1 C5 1.441(6) . ?
P2 H2B 1.29(10) . ?
P2 H2A 1.39(12) . ?
P2 C6 1.808(5) . ?
P2 C26 1.838(5) . ?
C2 H2 0.9500 . ?
C2 C3 1.436(7) . ?
C3 H3 0.9500 . ?
C3 C4 1.409(7) . ?
C4 H4 0.9500 . ?
C4 C5 1.410(7) . ?
C5 H5 0.9500 . ?
C6 C7 1.433(7) . ?
C6 C10 1.435(6) . ?
C7 H7 0.9500 . ?
C7 C8 1.428(6) . ?
C8 H8 0.9500 . ?
C8 C9 1.417(7) . ?
C9 H9 0.9500 . ?
C9 C10 1.413(7) . ?
C10 H10 0.9500 . ?
C11 C12 1.422(6) . ?
C11 C16 1.407(7) . ?
C12 C13 1.392(7) . ?
C12 C17 1.507(7) . ?
C13 H13 0.9500 . ?
C13 C14 1.369(7) . ?
C14 C15 1.399(6) . ?
C14 C20 1.516(7) . ?
C15 H15 0.9500 . ?
C15 C16 1.379(7) . ?
C16 C23 1.529(6) . ?
C17 H17 1.0000 . ?
C17 C18 1.510(9) . ?
C17 C19 1.522(9) . ?
C18 H18A 0.9800 . ?
C18 H18B 0.9800 . ?
C18 H18C 0.9800 . ?
C19 H19A 0.9800 . ?
C19 H19B 0.9800 . ?
C19 H19C 0.9800 . ?
C20 H20 1.0000 . ?
C20 C21 1.519(7) . ?
C20 C22 1.522(7) . ?
C21 H21A 0.9800 . ?
C21 H21B 0.9800 . ?
C21 H21C 0.9800 . ?
C22 H22A 0.9800 . ?
C22 H22B 0.9800 . ?
C22 H22C 0.9800 . ?
C23 H23 1.0000 . ?
C23 C24 1.519(7) . ?
C23 C25 1.509(8) . ?
C24 H24A 0.9800 . ?
C24 H24B 0.9800 . ?
C24 H24C 0.9800 . ?
C25 H25A 0.9800 . ?
C25 H25B 0.9800 . ?
C25 H25C 0.9800 . ?
C26 C27 1.414(7) . ?
C26 C31 1.413(7) . ?
C27 C28 1.382(7) . ?
C27 C32 1.522(7) . ?
C28 H28 0.9500 . ?
C28 C29 1.391(7) . ?
C29 C30 1.379(7) . ?
C29 C35 1.512(7) . ?
C30 H30 0.9500 . ?
C30 C31 1.398(7) . ?
C31 C38 1.523(7) . ?
C32 H32 1.0000 . ?
C32 C33 1.501(8) . ?
C32 C34 1.537(7) . ?
C33 H33A 0.9800 . ?
C33 H33B 0.9800 . ?
C33 H33C 0.9800 . ?
C34 H34A 0.9800 . ?
C34 H34B 0.9800 . ?
C34 H34C 0.9800 . ?
C35 H35 1.0000 . ?
C35 C36 1.513(8) . ?
C35 C37 1.525(8) . ?
C36 H36A 0.9800 . ?
C36 H36B 0.9800 . ?
C36 H36C 0.9800 . ?
C37 H37A 0.9800 . ?
C37 H37B 0.9800 . ?
C37 H37C 0.9800 . ?
C38 H38 1.0000 . ?
C38 C39 1.540(7) . ?
C38 C40 1.518(7) . ?
C39 H39A 0.9800 . ?
C39 H39B 0.9800 . ?
C39 H39C 0.9800 . ?
C40 H40A 0.9800 . ?
C40 H40B 0.9800 . ?
C40 H40C 0.9800 . ?

loop_
_geom_angle_atom_site_label_1
_geom_angle_atom_site_label_2
_geom_angle_atom_site_label_3
_geom_angle
_geom_angle_site_symmetry_1
_geom_angle_site_symmetry_3
_geom_angle_publ_flag
C1 Fe1 C2 40.5(2) . . ?
C1 Fe1 C3 68.6(2) . . ?
C1 Fe1 C4 69.06(18) . . ?
C1 Fe1 C5 41.42(17) . . ?
C1 Fe1 C6 118.61(18) . . ?
C1 Fe1 C7 105.68(19) . . ?
C1 Fe1 C8 124.1(2) . . ?
C1 Fe1 C9 162.0(2) . . ?
C1 Fe1 C10 155.06(19) . . ?
C2 Fe1 C3 41.00(18) . . ?
C2 Fe1 C4 68.43(19) . . ?
C2 Fe1 C6 105.7(2) . . ?
C2 Fe1 C9 157.0(2) . . ?
C3 Fe1 C4 40.04(19) . . ?
C3 Fe1 C9 122.5(2) . . ?
C5 Fe1 C2 68.24(19) . . ?
C5 Fe1 C3 67.5(2) . . ?
C5 Fe1 C4 40.24(19) . . ?
C5 Fe1 C6 155.64(19) . . ?
C5 Fe1 C7 121.1(2) . . ?
C5 Fe1 C8 108.3(2) . . ?
C5 Fe1 C9 125.94(19) . . ?
C5 Fe1 C10 162.30(18) . . ?
C6 Fe1 C3 124.3(2) . . ?
C6 Fe1 C4 161.5(2) . . ?
C6 Fe1 C9 68.74(19) . . ?
C7 Fe1 C2 123.02(19) . . ?
C7 Fe1 C3 160.86(19) . . ?
C7 Fe1 C4 156.9(2) . . ?
C7 Fe1 C6 41.0(2) . . ?
C7 Fe1 C8 40.92(18) . . ?
C7 Fe1 C9 68.28(19) . . ?
C7 Fe1 C10 68.5(2) . . ?
C8 Fe1 C2 160.4(2) . . ?
C8 Fe1 C3 157.23(19) . . ?
C8 Fe1 C4 122.23(19) . . ?
C8 Fe1 C6 69.1(2) . . ?
C8 Fe1 C9 40.4(2) . . ?
C9 Fe1 C4 109.43(19) . . ?
C10 Fe1 C2 120.9(2) . . ?
C10 Fe1 C3 108.5(2) . . ?
C10 Fe1 C4 125.69(19) . . ?
C10 Fe1 C6 41.07(18) . . ?
C10 Fe1 C8 68.3(2) . . ?
C10 Fe1 C9 40.33(19) . . ?
C1 P1 H1A 111(6) . . ?
C1 P1 C11 105.3(2) . . ?
C1 P1 H1B 98(8) . . ?
C11 P1 H1A 116(6) . . ?
C11 P1 H1B 103(8) . . ?
P1 C1 Fe1 121.2(3) . . ?
C2 C1 Fe1 70.1(3) . . ?
C2 C1 P1 129.4(3) . . ?
C2 C1 C5 106.8(4) . . ?
C5 C1 Fe1 69.4(3) . . ?
C5 C1 P1 123.6(4) . . ?
C6 P2 H2B 109(4) . . ?
C6 P2 H2A 93(5) . . ?
C6 P2 C26 101.9(2) . . ?
C26 P2 H2B 114(4) . . ?
C26 P2 H2A 110(5) . . ?
Fe1 C2 H2 126.4 . . ?
C1 C2 Fe1 69.4(3) . . ?
C1 C2 H2 126.0 . . ?
C1 C2 C3 108.1(4) . . ?
C3 C2 Fe1 69.8(3) . . ?
C3 C2 H2 126.0 . . ?
Fe1 C3 H3 126.4 . . ?
C2 C3 Fe1 69.2(3) . . ?
C2 C3 H3 125.7 . . ?
C4 C3 Fe1 70.3(3) . . ?
C4 C3 C2 108.5(4) . . ?
C4 C3 H3 125.7 . . ?
Fe1 C4 H4 126.6 . . ?
C3 C4 Fe1 69.7(3) . . ?
C3 C4 H4 126.2 . . ?
C3 C4 C5 107.6(4) . . ?
C5 C4 Fe1 69.0(3) . . ?
C5 C4 H4 126.2 . . ?
Fe1 C5 H5 126.2 . . ?
C1 C5 Fe1 69.2(3) . . ?
C1 C5 H5 125.5 . . ?
C4 C5 Fe1 70.8(3) . . ?
C4 C5 C1 109.1(4) . . ?
C4 C5 H5 125.5 . . ?
P2 C6 Fe1 122.4(3) . . ?
C7 C6 Fe1 69.2(3) . . ?
C7 C6 P2 125.5(3) . . ?
C7 C6 C10 106.5(4) . . ?
C10 C6 Fe1 69.2(3) . . ?
C10 C6 P2 127.8(4) . . ?
Fe1 C7 H7 126.4 . . ?
C6 C7 Fe1 69.8(3) . . ?
C6 C7 H7 125.7 . . ?
C8 C7 Fe1 69.7(3) . . ?
C8 C7 C6 108.5(4) . . ?
C8 C7 H7 125.7 . . ?
Fe1 C8 H8 125.8 . . ?
C7 C8 Fe1 69.4(3) . . ?
C7 C8 H8 126.1 . . ?
C9 C8 Fe1 70.3(3) . . ?
C9 C8 C7 107.9(4) . . ?
C9 C8 H8 126.1 . . ?
Fe1 C9 H9 127.1 . . ?
C8 C9 Fe1 69.3(3) . . ?
C8 C9 H9 125.9 . . ?
C10 C9 Fe1 69.2(3) . . ?
C10 C9 C8 108.2(4) . . ?
C10 C9 H9 125.9 . . ?
Fe1 C10 H10 125.9 . . ?
C6 C10 Fe1 69.7(3) . . ?
C6 C10 H10 125.5 . . ?
C9 C10 Fe1 70.4(3) . . ?
C9 C10 C6 108.9(4) . . ?
C9 C10 H10 125.5 . . ?
C12 C11 P1 121.0(4) . . ?
C16 C11 P1 119.5(3) . . ?
C16 C11 C12 119.4(4) . . ?
C11 C12 C17 124.2(5) . . ?
C13 C12 C11 117.7(5) . . ?
C13 C12 C17 118.1(4) . . ?
C12 C13 H13 118.1 . . ?
C14 C13 C12 123.8(5) . . ?
C14 C13 H13 118.1 . . ?
C13 C14 C15 117.4(4) . . ?
C13 C14 C20 120.8(4) . . ?
C15 C14 C20 121.7(4) . . ?
C14 C15 H15 119.1 . . ?
C16 C15 C14 121.9(5) . . ?
C16 C15 H15 119.1 . . ?
C11 C16 C23 121.4(4) . . ?
C15 C16 C11 119.7(4) . . ?
C15 C16 C23 118.9(4) . . ?
C12 C17 H17 107.8 . . ?
C12 C17 C18 110.8(5) . . ?
C12 C17 C19 113.0(5) . . ?
C18 C17 H17 107.8 . . ?
C18 C17 C19 109.4(5) . . ?
C19 C17 H17 107.8 . . ?
C17 C18 H18A 109.5 . . ?
C17 C18 H18B 109.5 . . ?
C17 C18 H18C 109.5 . . ?
H18A C18 H18B 109.5 . . ?
H18A C18 H18C 109.5 . . ?
H18B C18 H18C 109.5 . . ?
C17 C19 H19A 109.5 . . ?
C17 C19 H19B 109.5 . . ?
C17 C19 H19C 109.5 . . ?
H19A C19 H19B 109.5 . . ?
H19A C19 H19C 109.5 . . ?
H19B C19 H19C 109.5 . . ?
C14 C20 H20 106.5 . . ?
C14 C20 C21 113.3(4) . . ?
C14 C20 C22 111.9(4) . . ?
C21 C20 H20 106.5 . . ?
C21 C20 C22 111.5(4) . . ?
C22 C20 H20 106.5 . . ?
C20 C21 H21A 109.5 . . ?
C20 C21 H21B 109.5 . . ?
C20 C21 H21C 109.5 . . ?
H21A C21 H21B 109.5 . . ?
H21A C21 H21C 109.5 . . ?
H21B C21 H21C 109.5 . . ?
C20 C22 H22A 109.5 . . ?
C20 C22 H22B 109.5 . . ?
C20 C22 H22C 109.5 . . ?
H22A C22 H22B 109.5 . . ?
H22A C22 H22C 109.5 . . ?
H22B C22 H22C 109.5 . . ?
C16 C23 H23 107.5 . . ?
C24 C23 C16 110.4(4) . . ?
C24 C23 H23 107.5 . . ?
C25 C23 C16 112.8(4) . . ?
C25 C23 H23 107.5 . . ?
C25 C23 C24 110.9(5) . . ?
C23 C24 H24A 109.5 . . ?
C23 C24 H24B 109.5 . . ?
C23 C24 H24C 109.5 . . ?
H24A C24 H24B 109.5 . . ?
H24A C24 H24C 109.5 . . ?
H24B C24 H24C 109.5 . . ?
C23 C25 H25A 109.5 . . ?
C23 C25 H25B 109.5 . . ?
C23 C25 H25C 109.5 . . ?
H25A C25 H25B 109.5 . . ?
H25A C25 H25C 109.5 . . ?
H25B C25 H25C 109.5 . . ?
C27 C26 P2 122.2(4) . . ?
C31 C26 P2 118.8(3) . . ?
C31 C26 C27 119.0(4) . . ?
C26 C27 C32 123.9(4) . . ?
C28 C27 C26 119.2(5) . . ?
C28 C27 C32 116.8(4) . . ?
C27 C28 H28 118.6 . . ?
C27 C28 C29 122.7(5) . . ?
C29 C28 H28 118.6 . . ?
C28 C29 C35 121.3(5) . . ?
C30 C29 C28 117.6(5) . . ?
C30 C29 C35 121.1(5) . . ?
C29 C30 H30 118.8 . . ?
C29 C30 C31 122.4(5) . . ?
C31 C30 H30 118.8 . . ?
C26 C31 C38 123.6(4) . . ?
C30 C31 C26 119.1(4) . . ?
C30 C31 C38 117.4(5) . . ?
C27 C32 H32 107.8 . . ?
C27 C32 C34 110.9(4) . . ?
C33 C32 C27 111.5(5) . . ?
C33 C32 H32 107.8 . . ?
C33 C32 C34 110.8(4) . . ?
C34 C32 H32 107.8 . . ?
C32 C33 H33A 109.5 . . ?
C32 C33 H33B 109.5 . . ?
C32 C33 H33C 109.5 . . ?
H33A C33 H33B 109.5 . . ?
H33A C33 H33C 109.5 . . ?
H33B C33 H33C 109.5 . . ?
C32 C34 H34A 109.5 . . ?
C32 C34 H34B 109.5 . . ?
C32 C34 H34C 109.5 . . ?
H34A C34 H34B 109.5 . . ?
H34A C34 H34C 109.5 . . ?
H34B C34 H34C 109.5 . . ?
C29 C35 H35 107.5 . . ?
C29 C35 C36 111.7(5) . . ?
C29 C35 C37 112.2(5) . . ?
C36 C35 H35 107.5 . . ?
C36 C35 C37 110.3(5) . . ?
C37 C35 H35 107.5 . . ?
C35 C36 H36A 109.5 . . ?
C35 C36 H36B 109.5 . . ?
C35 C36 H36C 109.5 . . ?
H36A C36 H36B 109.5 . . ?
H36A C36 H36C 109.5 . . ?
H36B C36 H36C 109.5 . . ?
C35 C37 H37A 109.5 . . ?
C35 C37 H37B 109.5 . . ?
C35 C37 H37C 109.5 . . ?
H37A C37 H37B 109.5 . . ?
H37A C37 H37C 109.5 . . ?
H37B C37 H37C 109.5 . . ?
C31 C38 H38 107.5 . . ?
C31 C38 C39 110.8(4) . . ?
C39 C38 H38 107.5 . . ?
C40 C38 C31 112.0(4) . . ?
C40 C38 H38 107.5 . . ?
C40 C38 C39 111.2(4) . . ?
C38 C39 H39A 109.5 . . ?
C38 C39 H39B 109.5 . . ?
C38 C39 H39C 109.5 . . ?
H39A C39 H39B 109.5 . . ?
H39A C39 H39C 109.5 . . ?
H39B C39 H39C 109.5 . . ?
C38 C40 H40A 109.5 . . ?
C38 C40 H40B 109.5 . . ?
C38 C40 H40C 109.5 . . ?
H40A C40 H40B 109.5 . . ?
H40A C40 H40C 109.5 . . ?
H40B C40 H40C 109.5 . . ?

_shelx_res_file                  
;
    i3133.res created by SHELXL-2014/7

TITL i3133_a.res in P2(1)/n
REM Old TITL ROMAN FRANZ, -173DEGC, AP
REM SHELXT solution in P2(1)/n
REM R1 0.191, Rweak 0.008, Alpha 0.049, Orientation as input
REM Formula found by SHELXT: C40 Fe P2
CELL 0.71073 6.0446 34.1672 17.5241 90 96.228 90
ZERR 4 0.0003 0.0012 0.0008 0 0.004 0
LATT 1
SYMM 0.5-X,0.5+Y,0.5-Z
SFAC C H Fe P
UNIT 160 224 4 8

L.S. 10
PLAN  20
SIZE 0.02 0.09 0.2
TEMP -173(2)
BOND $H
list 4
fmap 2
acta
OMIT -3 24 2
OMIT 2 10 1
OMIT 0 21 1
REM <olex2.extras>
REM <HklSrc "%.\\i3133.hkl">
REM </olex2.extras>

WGHT    0.109900    4.421400
FVAR       0.32510
FE1   3    0.654063    0.652382    0.546469    11.00000    0.04441    0.04060 =
         0.01975    0.00104    0.00436    0.00063
P1    4    0.857602    0.718814    0.676715    11.00000    0.05657    0.05299 =
         0.02880   -0.00876   -0.00228    0.00747
PART 1
H1A   2    1.049127    0.721879    0.663691    10.50000   -1.50000
PART 0
C1    1    0.677382    0.707689    0.589738    11.00000    0.04989    0.03954 =
         0.02304   -0.00016    0.00513   -0.00019
P2    4    0.462200    0.609790    0.700533    11.00000    0.06345    0.04615 =
         0.03020    0.00537    0.01677    0.00793
PART 2
H2B   2    0.253803    0.611963    0.674953    10.50000    0.04074
PART 0
PART 1
H2A   2    0.585987    0.640718    0.734303    10.50000   -1.50000
PART 0
C2    1    0.452588    0.695522    0.581039    11.00000    0.04599    0.04473 =
         0.02885    0.00084    0.00687    0.00636
AFIX  43
H2    2    0.358238    0.693661    0.620856    11.00000   -1.20000
AFIX   0
C3    1    0.391689    0.686466    0.501529    11.00000    0.04941    0.04594 =
         0.02823    0.00200    0.00041    0.00103
AFIX  43
H3    2    0.250060    0.677426    0.479805    11.00000   -1.20000
AFIX   0
C4    1    0.577258    0.693237    0.461135    11.00000    0.05168    0.04363 =
         0.02316    0.00260    0.00102    0.00428
AFIX  43
H4    2    0.583140    0.689560    0.407658    11.00000   -1.20000
AFIX   0
C5    1    0.752706    0.706468    0.514533    11.00000    0.04447    0.04013 =
         0.02467    0.00276    0.00901    0.00479
AFIX  43
H5    2    0.897332    0.713453    0.502798    11.00000   -1.20000
AFIX   0
C6    1    0.626750    0.606678    0.620529    11.00000    0.04838    0.03489 =
         0.02570    0.00172    0.00102   -0.00136
C7    1    0.854038    0.618763    0.621511    11.00000    0.05059    0.04024 =
         0.02993   -0.00128    0.00245    0.00349
AFIX  43
H7    2    0.946767    0.627777    0.665217    11.00000   -1.20000
AFIX   0
C8    1    0.917693    0.614977    0.545740    11.00000    0.04375    0.04709 =
         0.03351    0.00261    0.01121    0.01012
AFIX  43
H8    2    1.059019    0.621323    0.530115    11.00000   -1.20000
AFIX   0
C9    1    0.732570    0.600068    0.497976    11.00000    0.05830    0.04273 =
         0.02394    0.00109    0.01060    0.00179
AFIX  43
H9    2    0.728971    0.594294    0.444827    11.00000   -1.20000
AFIX   0
C10   1    0.554328    0.595278    0.543041    11.00000    0.05037    0.03699 =
         0.02951   -0.00062    0.00688   -0.00347
AFIX  43
H10   2    0.409924    0.586011    0.524965    11.00000   -1.20000
AFIX   0
C11   1    0.734782    0.762712    0.717436    11.00000    0.04702    0.04459 =
         0.02302   -0.00499    0.00188    0.00065
C12   1    0.620530    0.760005    0.784009    11.00000    0.05657    0.04348 =
         0.02903   -0.00207    0.00686   -0.00261
C13   1    0.558723    0.794771    0.817238    11.00000    0.05204    0.04665 =
         0.02300   -0.00301    0.00436    0.00005
AFIX  43
H13   2    0.483277    0.793176    0.861953    11.00000   -1.20000
AFIX   0
C14   1    0.600311    0.831142    0.789241    11.00000    0.04951    0.04014 =
         0.02336   -0.00266    0.00008    0.00243
C15   1    0.704224    0.832981    0.721760    11.00000    0.04942    0.04091 =
         0.02511    0.00315    0.00253   -0.00182
AFIX  43
H15   2    0.730624    0.857847    0.700245    11.00000   -1.20000
AFIX   0
C16   1    0.769409    0.799729    0.685591    11.00000    0.04279    0.04621 =
         0.02228   -0.00498    0.00225    0.00073
C17   1    0.563221    0.722013    0.820910    11.00000    0.09381    0.04262 =
         0.04206   -0.00622    0.03184   -0.00778
AFIX  13
H17   2    0.586481    0.700366    0.784212    11.00000   -1.20000
AFIX   0
C18   1    0.715711    0.714779    0.893642    11.00000    0.06111    0.09987 =
         0.11600    0.06494    0.00630    0.00431
AFIX 137
H18A  2    0.870327    0.713974    0.881704    11.00000   -1.50000
H18B  2    0.677473    0.689740    0.916132    11.00000   -1.50000
H18C  2    0.698297    0.735928    0.930292    11.00000   -1.50000
AFIX   0
PART 2
H1B   2    0.797282    0.691244    0.718002    10.50000   -1.50000
PART 0
C19   1    0.322408    0.720268    0.838583    11.00000    0.09084    0.08998 =
         0.04104    0.01867   -0.01251   -0.03894
AFIX 137
H19A  2    0.304922    0.736224    0.884011    11.00000   -1.50000
H19B  2    0.282322    0.693084    0.848456    11.00000   -1.50000
H19C  2    0.224911    0.730370    0.794664    11.00000   -1.50000
AFIX   0
C20   1    0.528234    0.867764    0.828691    11.00000    0.04977    0.04734 =
         0.02298   -0.00086    0.00556    0.00304
AFIX  13
H20   2    0.485249    0.859319    0.879694    11.00000   -1.20000
AFIX   0
C21   1    0.713738    0.897596    0.844879    11.00000    0.05756    0.05108 =
         0.03379   -0.00836    0.00703   -0.00200
AFIX 137
H21A  2    0.662317    0.919078    0.875548    11.00000   -1.50000
H21B  2    0.755332    0.907936    0.796260    11.00000   -1.50000
H21C  2    0.843235    0.885020    0.873271    11.00000   -1.50000
AFIX   0
C22   1    0.321792    0.886072    0.785474    11.00000    0.05774    0.05507 =
         0.02973   -0.00393    0.00441    0.00551
AFIX 137
H22A  2    0.352279    0.892752    0.733244    11.00000   -1.50000
H22B  2    0.282045    0.909842    0.812160    11.00000   -1.50000
H22C  2    0.198140    0.867408    0.783194    11.00000   -1.50000
AFIX   0
C23   1    0.875123    0.804032    0.610647    11.00000    0.05038    0.04954 =
         0.02555   -0.00342    0.00851   -0.00056
AFIX  13
H23   2    0.913041    0.777173    0.593494    11.00000   -1.20000
AFIX   0
C24   1    0.709344    0.821531    0.548573    11.00000    0.07332    0.10486 =
         0.02375    0.00828    0.00628    0.01795
AFIX 137
H24A  2    0.577666    0.804680    0.540595    11.00000   -1.50000
H24B  2    0.778222    0.823564    0.500615    11.00000   -1.50000
H24C  2    0.665215    0.847635    0.564470    11.00000   -1.50000
AFIX   0
C25   1    1.087686    0.827518    0.620074    11.00000    0.07037    0.10724 =
         0.03435   -0.01224    0.02123   -0.02156
AFIX 137
H25A  2    1.055066    0.854356    0.635110    11.00000   -1.50000
H25B  2    1.153456    0.827926    0.571368    11.00000   -1.50000
H25C  2    1.192612    0.815529    0.659869    11.00000   -1.50000
AFIX   0
C26   1    0.538443    0.564222    0.752593    11.00000    0.04612    0.04587 =
         0.02175    0.00204    0.00796    0.00223
C27   1    0.689450    0.563548    0.820122    11.00000    0.04727    0.04868 =
         0.02265    0.00195    0.00762   -0.00059
C28   1    0.737410    0.528281    0.856910    11.00000    0.05625    0.04789 =
         0.02539    0.00188    0.00127   -0.00012
AFIX  43
H28   2    0.838376    0.528124    0.902403    11.00000   -1.20000
AFIX   0
C29   1    0.643950    0.493026    0.830066    11.00000    0.05338    0.04600 =
         0.02975    0.00455    0.00273    0.00192
C30   1    0.491920    0.494173    0.765461    11.00000    0.05682    0.03999 =
         0.02824    0.00117    0.00718    0.00050
AFIX  43
H30   2    0.422364    0.470508    0.747331    11.00000   -1.20000
AFIX   0
C31   1    0.436412    0.528886    0.725671    11.00000    0.04380    0.04834 =
         0.02186    0.00065    0.00484   -0.00195
C32   1    0.810120    0.599545    0.854703    11.00000    0.05986    0.04953 =
         0.02751    0.00351   -0.00769   -0.00660
AFIX  13
H32   2    0.757148    0.622689    0.822884    11.00000   -1.20000
AFIX   0
C33   1    1.057118    0.596283    0.852950    11.00000    0.06583    0.07124 =
         0.04918   -0.01002    0.01144   -0.02396
AFIX 137
H33A  2    1.114626    0.574682    0.886163    11.00000   -1.50000
H33B  2    1.128493    0.620787    0.871300    11.00000   -1.50000
H33C  2    1.089522    0.591249    0.800240    11.00000   -1.50000
AFIX   0
C34   1    0.753411    0.606713    0.936932    11.00000    0.07651    0.05349 =
         0.04569   -0.01323    0.00993   -0.00615
AFIX 137
H34A  2    0.592487    0.610440    0.936363    11.00000   -1.50000
H34B  2    0.831249    0.630176    0.957796    11.00000   -1.50000
H34C  2    0.800329    0.584094    0.969080    11.00000   -1.50000
AFIX   0
C35   1    0.705707    0.454782    0.870312    11.00000    0.06973    0.04159 =
         0.03040    0.00629   -0.00199   -0.00469
AFIX  13
H35   2    0.634515    0.433243    0.837700    11.00000   -1.20000
AFIX   0
C36   1    0.954363    0.447913    0.878270    11.00000    0.06935    0.05488 =
         0.05285    0.01509    0.01121    0.01486
AFIX 137
H36A  2    1.008682    0.449822    0.827704    11.00000   -1.50000
H36B  2    0.986995    0.421786    0.899669    11.00000   -1.50000
H36C  2    1.028508    0.467682    0.912594    11.00000   -1.50000
AFIX   0
C37   1    0.617879    0.452163    0.948512    11.00000    0.08911    0.06469 =
         0.06326    0.02931    0.02867    0.01332
AFIX 137
H37A  2    0.688963    0.472345    0.982554    11.00000   -1.50000
H37B  2    0.651830    0.426269    0.970829    11.00000   -1.50000
H37C  2    0.456405    0.456191    0.942407    11.00000   -1.50000
AFIX   0
C38   1    0.270676    0.526111    0.653965    11.00000    0.05335    0.04744 =
         0.02534   -0.00434    0.00359    0.00268
AFIX  13
H38   2    0.249176    0.553115    0.632428    11.00000   -1.20000
AFIX   0
C39   1    0.363767    0.500570    0.592434    11.00000    0.06396    0.05982 =
         0.02928   -0.00917    0.00362   -0.00342
AFIX 137
H39A  2    0.503906    0.511807    0.579287    11.00000   -1.50000
H39B  2    0.256064    0.499646    0.546448    11.00000   -1.50000
H39C  2    0.390561    0.474005    0.612418    11.00000   -1.50000
AFIX   0
C40   1    0.045060    0.511393    0.671914    11.00000    0.05286    0.05875 =
         0.03380   -0.00330   -0.00010   -0.00233
AFIX 137
H40A  2    0.057710    0.483962    0.688141    11.00000   -1.50000
H40B  2   -0.062057    0.513522    0.625941    11.00000   -1.50000
H40C  2   -0.006114    0.527194    0.713247    11.00000   -1.50000
AFIX   0
HKLF 4

REM  i3133_a.res in P2(1)/n
REM R1 =  0.0731 for    4306 Fo > 4sig(Fo)  and  0.1228 for all    6776 data
REM    413 parameters refined using      0 restraints

END

WGHT      0.1101      4.4396

REM Highest difference peak  0.629,  deepest hole -0.838,  1-sigma level  0.091
Q1    1   0.4367  0.6520  0.5343  11.00000  0.05    0.63
Q2    1   0.8687  0.6492  0.5611  11.00000  0.05    0.62
Q3    1   0.6447  0.6815  0.5491  11.00000  0.05    0.48
Q4    1   0.5993  0.6178  0.5458  11.00000  0.05    0.45
Q5    1   0.5397  0.6543  0.6142  11.00000  0.05    0.38
Q6    1   0.7584  0.7121  0.6191  11.00000  0.05    0.38
Q7    1   0.7565  0.6349  0.6147  11.00000  0.05    0.35
Q8    1   0.6916  0.7183  0.5563  11.00000  0.05    0.35
Q9    1   0.4209  0.6392  0.7067  11.00000  0.05    0.34
Q10   1   0.6516  0.6166  0.7230  11.00000  0.05    0.34
Q11   1   0.6495  0.6913  0.5058  11.00000  0.05    0.32
Q12   1   0.6201  0.7099  0.6591  11.00000  0.05    0.32
Q13   1   0.4347  0.5765  0.6989  11.00000  0.05    0.32
Q14   1   0.5106  0.7100  0.4764  11.00000  0.05    0.31
Q15   1   0.5371  0.6757  0.4799  11.00000  0.05    0.30
Q16   1   0.8180  0.5980  0.6148  11.00000  0.05    0.30
Q17   1   0.5766  0.6169  0.5057  11.00000  0.05    0.30
Q18   1   0.3212  0.6198  0.5657  11.00000  0.05    0.30
Q19   1   1.1475  0.7966  0.6380  11.00000  0.05    0.29
Q20   1   0.5767  0.7102  0.5814  11.00000  0.05    0.29
;
_shelx_res_checksum              23729
_shelx_hkl_file                  
;
  -6 -12  -8    6.59    7.56
  -6  -6  -7   -1.89    6.34
  -6  -5  -7    7.79    6.08
  -6   4  -7   34.33    5.21
  -6   5  -7    1.72    5.06
  -5 -20  -7    3.89    8.59
  -5 -11  -5   -0.22    6.48
  -5  10  -5  165.63    3.97
  -4 -26  -7  -10.62    8.33
  -4 -20  -5   -5.81    5.81
  -4 -16  -4   18.05    6.30
  -3 -32  -8   18.29    9.13
  -3 -30  -7    1.77    8.13
  -3 -25  -5   27.83    6.31
  -3 -22  -4   -0.12    6.16
  -3 -18  -3  142.51    6.02
  -3 -12  -2   24.49    3.82
  -2 -28  -5  157.62    7.64
  -2 -25  -4   46.17    6.47
  -2 -17  -2  421.51    4.97
  -2  20  -3    4.51    2.78
  -2  31  -7   -0.87    5.43
  -1 -34  -7    6.81    6.99
  -1 -14  -1  251.62    4.56
  -1  18  -2  912.09    5.19
  -1  22  -3  182.51    4.59
  -1  28  -5    7.32    4.88
  -1  36  -9   33.89    7.44
   0 -32  -6    5.53    6.08
   0 -27  -4   44.67    5.38
   0  13  -1   49.10    3.02
   0  33  -7   14.18    6.12
   1 -29  -5    5.45    5.23
   1  17  -2  451.30    5.24
   1  30  -6   13.65    6.52
   1  36  -9    2.35    8.26
   2 -36  -9   -9.11    7.14
   2 -27  -5   29.65    4.14
   2  13  -2  181.42    4.60
   3  -3  -2  107.88    2.37
   3   0  -2    5.92    2.71
   3   1  -2   69.08    3.30
   3   2  -2  159.95    3.57
   3  13  -3   50.08    4.09
   3  18  -4  141.55    6.15
   3  22  -5   41.69    6.45
   3  28  -7    0.03    6.62
   3  30  -8   15.67    8.42
   3  32  -9   -8.82    8.68
   4  10  -4  440.14    5.71
   4  16  -5   71.68    5.38
   4  20  -6    4.33    6.27
   5  10  -6   41.40    6.04
   5  16  -7   39.51    7.05
   5  20  -8   49.01    7.69
   5  23  -9   12.77    7.82
   6  -7  -8    2.58    4.16
   6   6  -8   48.06    6.09
   6   7  -8    4.63    5.95
   6  13  -9   90.05    9.13
   6  17 -10    7.32    9.38
  -6 -14  -8    1.03    7.87
  -6 -13  -8   -1.05    6.69
  -6   6  -7    2.80    4.81
  -6  12  -8   -3.33    4.17
  -5 -23  -8    1.24    8.87
  -5 -17  -6   22.84    8.18
  -4 -29  -8  -13.21    9.33
  -4 -24  -6   11.32    8.00
  -4 -21  -5   -0.45    7.09
  -4 -17  -4   98.72    6.83
  -4 -11  -3  183.72    5.90
  -3 -28  -6    6.90    7.16
  -3 -13  -2  182.41    5.36
  -2 -35  -8    3.90    8.48
  -2 -33  -7   12.31    8.47
  -2 -22  -3   22.54    5.23
  -2 -11  -1   16.13    3.16
  -2  10  -1    0.62    0.17
  -1 -36  -8   -6.59    7.20
  -1 -32  -6   17.53    6.52
  -1 -27  -4    8.23    6.10
  -1  25  -4  127.64    4.80
   0 -30  -5    4.97    5.83
   0 -24  -3  194.36    4.94
   0 -20  -2  724.93    5.90
   0  -2   0  742.97    1.18
   0  18  -2  259.28    4.80
   0  22  -3   63.08    4.33
   0  28  -5   23.91    4.99
   1 -34  -7   -0.05    6.26
   1  32  -7   33.36    6.84
   2  -2  -1   33.87    1.78
   2  -1  -1   32.79    2.05
   2   0  -1   -0.43    2.27
   2   1  -1   25.14    2.01
   2  22  -4   56.15    5.48
   2  25  -5    0.47    5.83
   2  28  -6   17.92    6.90
   3  12  -3   -0.02    4.24
   4  15  -5   35.04    6.42
   4  23  -7   68.84    6.91
   4  28  -9  111.16    9.01
   4  30 -10   13.20    9.76
   5 -11  -6    3.43    2.72
   5   9  -6    1.64    5.60
   5  15  -7    2.12    6.92
   5  19  -8   11.93    8.73
   5  25 -10    7.12    8.83
   6   4  -8   18.42    6.51
   6   5  -8    3.32    5.90
   6  12  -9   -4.80    8.12
  -6  -9  -7    5.81    7.68
  -6   7  -7   26.09    4.90
  -5 -21  -7   28.78    7.79
  -5 -18  -6    7.16    8.31
  -5 -13  -5    3.00    6.40
  -5  -3  -4   63.55    5.19
  -5  -1  -4    8.12    4.26
  -5   0  -4    0.24    4.25
  -5   1  -4    2.23    4.43
  -5   2  -4    4.06    4.22
  -5  11  -5    2.32    3.29
  -4 -27  -7    2.28    7.48
  -4 -12  -3  226.02    6.59
  -4  10  -3    1.11    2.17
  -3 -33  -8   -0.08    9.87
  -3 -31  -7   86.67    8.67
  -3 -26  -5   -3.08    6.64
  -3 -23  -4   20.93    6.82
  -3 -19  -3    0.71    5.60
  -3  26  -6    8.00    3.56
  -3  32  -9    4.97    5.57
  -2 -31  -6   24.50    6.85
  -2 -26  -4   24.69    6.55
  -2 -18  -2   11.72    3.83
  -2 -12  -1   -8.62    3.74
  -1 -30  -5   22.33    6.26
  -1 -24  -3   85.21    4.46
  -1 -20  -2   -3.37    3.61
  -1  -3   0   70.33    2.63
  -1  -2   0 1596.43    3.30
  -1  -1   0 1562.02    2.92
  -1   0   0    5.28    1.63
  -1  32  -7   27.65    6.13
   0 -35  -7   -0.77    6.17
   0 -15  -1   43.42    3.41
   0  25  -4   -8.66    4.26
   0  36  -9   16.20    7.20
   1 -32  -6   65.27    5.77
   1  10  -1    0.86    2.99
   1  16  -2   -8.49    3.73
   1  27  -5    2.41    5.72
   2  12  -2  230.43    4.63
   2  30  -7   -0.88    6.94
   2  32  -8   42.07    8.60
   2  34  -9   67.47    8.36
   3 -34  -9   13.82    5.91
   3 -32  -8   -4.59    4.63
   3  17  -4   99.73    5.88
   3  24  -6   40.00    6.77
   3  27  -7    1.67    7.16
   4 -25  -7   14.49    2.33
   4   8  -4   80.87    4.95
   4  19  -6   41.98    5.83
   4  22  -7   -8.31    6.83
   5 -10  -6   43.45    3.30
   5   8  -6   90.90    6.21
   5  14  -7   31.12    6.53
   5  24 -10   11.85    9.65
   6  -4  -8    6.82    5.13
   6  -3  -8   10.79    5.37
   6  -1  -8   -4.70    6.03
   6   0  -8   56.44    6.39
   6   1  -8   -4.60    6.10
   6   2  -8    8.83    6.11
   6   3  -8   15.90    5.95
   6  11  -9   19.23    7.88
  -6 -11  -7    1.07    7.16
  -6 -10  -7   -3.65    7.00
  -6   8  -7   10.43    4.60
  -5 -22  -7   19.79    8.68
  -5 -14  -5    3.44    6.63
  -5  -6  -4    5.02    5.48
  -5  -5  -4   40.77    5.16
  -5   3  -4   64.90    4.34
  -5  16  -6    8.47    2.12
  -4 -28  -7    2.36    8.54
  -4 -25  -6   34.07    7.55
  -4 -22  -5   56.38    6.47
  -4 -18  -4    2.07    5.54
  -4 -13  -3   32.79    6.07
  -3 -29  -6   -5.82    7.34
  -3 -14  -2    9.51    4.17
  -3  -2  -1  161.75    3.54
  -3  -1  -1   24.02    2.95
  -3   0  -1    8.82    3.17
  -3  20  -4   87.35    2.32
  -2 -34  -7   35.56    8.78
  -2 -29  -5  156.05    6.88
  -2 -23  -3  264.18    6.50
  -2  23  -4    2.89    3.18
  -2  26  -5   41.85    3.82
  -2  34  -9    8.51    6.28
  -1 -37  -8   -2.83    7.49
  -1 -35  -7   -0.14    7.94
  -1 -33  -6  123.89    7.34
  -1 -15  -1   31.00    3.32
  -1  -4   0   45.40    2.78
  -1   1   0 1582.96    2.49
  -1  12  -1  367.94    2.68
   0 -28  -4    6.49    5.30
   0  12  -1    5.37    2.94
   0  30  -6    2.03    5.31
   0  32  -7   24.87    6.25
   0  34  -8   -2.34    5.92
   1 -19  -2  109.95    3.33
   1  29  -6   49.11    6.75
   1  35  -9   34.01    8.38
   2  35 -10    7.01    9.36
   3 -27  -6    3.79    3.53
   3  29  -8   18.50    7.13
   3  31  -9    1.15    7.32
   4  14  -5   80.73    5.36
   4  18  -6   97.76    6.74
   4  27  -9   14.16    7.74
   4  29 -10   11.31    9.29
   5 -16  -7   38.41    2.66
   5   7  -6   78.67    5.97
   5  18  -8   37.76    7.03
   5  21  -9   22.66    8.35
   6  10  -9    4.03    7.65
   6  15 -10   25.89    8.03
  -6 -12  -7   16.26    7.92
  -6   9  -7    1.47    4.90
  -5 -23  -7   -5.45    9.39
  -5 -19  -6   14.17    7.51
  -5  -8  -4   17.02    5.67
  -5  -7  -4  175.35    6.36
  -5   4  -4    3.20    3.81
  -4 -26  -6   61.91    8.66
  -4 -23  -5   43.69    7.61
  -4 -19  -4   37.04    6.43
  -4 -14  -3   14.98    5.81
  -3 -32  -7   -6.38    8.36
  -3 -27  -5   40.29    6.27
  -3 -24  -4   18.76    6.42
  -3 -20  -3   58.18    5.41
  -3 -15  -2  491.56    6.48
  -3  -4  -1  200.83    4.27
  -3  -3  -1  342.56    3.76
  -3   1  -1   25.58    2.70
  -3  28  -7    1.29    3.92
  -3  30  -8   31.46    4.44
  -2 -36  -8    8.24    8.98
  -2 -32  -6  133.30    8.49
  -2 -27  -4   26.16    6.42
  -2 -19  -2   -8.73    4.20
  -2 -13  -1  371.30    4.27
  -1 -31  -5   37.75    6.43
  -1 -28  -4  178.66    6.07
  -1 -25  -3   43.08    5.52
  -1 -21  -2  424.00    5.74
  -1  -5   0  667.27    3.63
  -1  21  -3  208.76    4.42
  -1  27  -5    4.66    4.39
  -1  35  -9   -6.27    6.78
   0 -31  -5   43.76    6.08
   0 -25  -3   63.30    4.68
   0 -21  -2  403.63    5.28
   0  -4   0  381.17    1.84
   1 -30  -5   94.82    5.19
   1 -13  -1  123.76    2.40
   1   9  -1   -3.07    3.18
   1  31  -7   23.06    6.31
   1  33  -8    9.88    6.97
   2 -35  -8   68.20    6.37
   2 -33  -7  153.44    6.14
   2  11  -2   25.05    3.93
   2  24  -5   -7.29    5.52
   3 -30  -7   27.89    4.24
   3 -20  -4  129.94    2.08
   3  16  -4   76.19    4.90
   3  20  -5   31.38    5.94
   4 -28  -8    5.65    3.14
   4  -9  -4   -1.18    2.29
   4   6  -4  324.16    5.40
   4  13  -5  122.85    6.26
   4  21  -7    7.16    6.70
   4  24  -8   -3.38    7.75
   5  -9  -6   -3.43    3.25
   5  13  -7   -3.24    5.57
   5  17  -8   15.71    7.89
   5  20  -9    7.09    8.42
   5  23 -10   11.52    9.37
   6 -12  -9   -5.00    4.48
   6   9  -9   21.59    7.39
   6  14 -10   38.31    8.19
  -6 -13  -7    2.95    7.67
  -6  -4  -6    7.02    6.04
  -6  -3  -6    2.58    6.24
  -6  -2  -6    8.53    6.05
  -6   0  -6    1.48    5.82
  -6   1  -6   44.99    6.26
  -5 -20  -6    7.26    7.38
  -5 -16  -5   59.99    7.29
  -5  -9  -4   94.71    6.30
  -5   5  -4   40.76    3.88
  -5  12  -5   11.76    3.11
  -4 -29  -7    3.54    9.04
  -4 -20  -4   18.12    6.80
  -4 -15  -3    8.23    5.78
  -4  -2  -2  194.61    4.51
  -4  -1  -2  484.35    5.21
  -4   0  -2   25.99    3.87
  -3 -30  -6    5.03    7.25
  -3 -21  -3   22.59    6.19
  -3 -16  -2   26.77    5.16
  -3   2  -1  161.59    3.03
  -3  23  -5    4.41    2.72
  -2 -30  -5   16.51    6.41
  -2 -24  -3   47.11    6.06
  -2 -20  -2  196.31    5.80
  -2 -14  -1  219.45    4.67
  -2  28  -6   26.74    4.29
  -2  30  -7   41.72    5.31
  -2  32  -8    2.77    5.59
  -1 -16  -1    0.45    3.25
  -1  -6   0 1471.79    4.56
  -1  17  -2   68.25    2.70
  -1  24  -4   12.79    4.13
  -1  33  -8    6.92    6.42
   0 -36  -7   -0.38    6.43
   0 -16  -1   30.00    3.50
   0  17  -2   47.30    3.74
   0  21  -3  340.61    5.38
   0  24  -4   20.55    3.99
   0  27  -5   12.77    4.90
   0  35  -9   16.81    7.86
   1 -37  -8   -1.79    7.04
   1 -35  -7   25.84    6.82
   1 -24  -3   27.64    3.87
   1  15  -2   91.89    4.16
   1  36 -10    3.13    7.70
   2 -28  -5   50.87    4.29
   2  31  -8   10.81    6.74
   3  23  -6    7.41    5.38
   3  28  -8   29.77    7.21
   3  32 -10   -3.90    8.06
   4  17  -6   43.02    6.30
   4  26  -9   -3.91    6.99
   4  28 -10    6.47    8.71
   5  -8  -6   91.72    3.83
   5   4  -6    2.50    5.51
   6   8  -9   -2.17    6.43
   6  13 -10    7.05    7.83
  -6  -8  -6   -4.15    6.85
  -6  -7  -6    9.09    6.65
  -6  -6  -6   -1.59    5.95
  -6   2  -6    3.43    5.64
  -6   3  -6    3.19    5.47
  -6  10  -7    2.56    4.81
  -6  14  -8    1.11    3.89
  -5 -24  -7   18.84    9.70
  -5 -21  -6   -1.27    8.65
  -5 -17  -5   14.10    7.73
  -5 -11  -4   10.09    6.13
  -5 -10  -4    4.04    5.28
  -4 -27  -6    7.06    8.26
  -4 -24  -5  103.27    8.20
  -4  -5  -2  199.31    4.45
  -4   1  -2  453.21    5.20
  -3 -33  -7    1.36    9.16
  -3 -28  -5   54.12    7.02
  -3 -25  -4   34.47    5.78
  -3   3  -1  334.81    3.20
  -3  16  -3  106.70    1.52
  -2 -35  -7    4.15    8.15
  -2 -33  -6    9.70    8.53
  -2 -28  -4    6.50    6.73
  -2  15  -2  127.13    2.17
  -1 -36  -7    2.73    6.37
  -1 -34  -6   10.31    6.73
  -1 -29  -4   -4.30    6.59
  -1 -22  -2  801.53    7.39
  -1  -7   0   10.78    3.14
  -1   2   0 1569.17    2.08
   0 -38  -8    1.39    7.61
   0 -29  -4   40.60    5.38
   0  -5   0    4.89    1.87
   0  31  -7   -3.78    5.45
   0  33  -8  -10.76    6.23
   1  19  -3   -2.31    4.34
   1  34  -9    6.98    7.44
   2 -31  -6    1.67    4.34
   2 -25  -4  146.45    3.63
   2 -21  -3   13.21    2.73
   2  10  -2  604.77    5.44
   2  20  -4    5.96    4.34
   2  23  -5   80.39    6.10
   2  26  -6   97.02    6.08
   3   9  -3   99.38    4.69
   3  15  -4   46.67    4.42
   3  19  -5    2.08    5.46
   3  25  -7  155.45    7.76
   4  -8  -4   90.44    2.76
   4  12  -5   41.44    5.01
   4  20  -7    6.81    6.45
   5   3  -6  176.93    5.94
   5  19  -9    3.12    8.27
   5  22 -10   -2.19    8.14
   5  24 -11   -0.72   10.22
   6 -11  -9   19.11    4.10
   6   6  -9   15.69    6.04
   6   7  -9   19.23    6.27
   6  12 -10   11.29    8.54
  -6 -16  -7    1.83    8.46
  -6 -15  -7   -1.09    7.03
  -6  -9  -6    2.02    6.94
  -6   4  -6    3.64    5.11
  -5 -25  -7   20.33   10.06
  -5 -22  -6   -2.90    8.35
  -5 -18  -5   -2.96    8.01
  -5 -12  -4    0.60    6.62
  -4 -30  -7   11.25    9.49
  -4 -25  -5   -9.68    7.78
  -4 -21  -4  150.42    7.33
  -4 -16  -3   19.77    5.19
  -4  -8  -2   -2.09    4.82
  -4  -7  -2    0.09    3.65
  -4   2  -2  185.79    3.85
  -4  24  -7   25.50    2.72
  -4  28  -9   -5.65    4.00
  -3 -31  -6   -4.65    7.13
  -3 -22  -3   54.53    6.46
  -3 -17  -2   26.06    4.54
  -3  -9  -1   -2.52    4.47
  -2 -31  -5   -0.87    7.12
  -2 -25  -3   36.38    6.20
  -2 -21  -2  237.44    6.19
  -2 -15  -1  153.42    3.78
  -2  19  -3  220.25    3.47
  -1 -32  -5    8.00    6.28
  -1 -26  -3   72.00    4.78
  -1 -17  -1  543.25    4.67
   0 -32  -5   30.36    5.61
   0 -26  -3   64.82    4.91
   0 -22  -2   31.56    4.31
   0  11  -1  119.91    2.95
   0  36 -10   31.35    8.15
   1 -28  -4    4.75    4.27
   1 -20  -2   41.57    3.04
   1   8  -1  428.99    3.36
   1  25  -5   45.24    5.34
   1  30  -7    4.62    6.58
   1  32  -8   17.19    5.93
   1  35 -10   21.59    7.93
   2 -36  -8   20.89    6.60
   2  30  -8   -0.49    7.73
   2  32  -9    1.68    8.42
   3 -33  -8   81.16    5.25
   3  22  -6   -4.32    5.23
   3  29  -9   34.19    8.49
   4  -7  -4    1.16    2.74
   4   2  -4    3.58    3.73
   4  25  -9    5.58    6.80
   4  27 -10   19.15    8.53
   4  29 -11   -9.32    9.84
   5  -6  -6    9.14    3.82
   5   2  -6   16.07    4.84
   5  10  -7  107.96    6.71
   5  15  -8    2.01    6.67
   5  21 -10    8.00    8.44
   6 -10  -9   -1.91    4.18
   6   5  -9   55.08    6.71
   6  11 -10   -7.24    7.83
   6  15 -11    2.20    9.11
  -6   5  -6   35.02    5.36
  -5 -19  -5   28.21    8.35
  -5 -13  -4   41.08    6.70
  -4 -28  -6    0.37    7.25
  -4 -22  -4    7.52    6.80
  -4 -17  -3    2.02    6.02
  -4  -9  -2    8.03    4.74
  -4   3  -2    8.34    3.29
  -3 -34  -7   -4.94    9.47
  -3 -32  -6   22.53    8.37
  -3 -29  -5   34.51    7.16
  -3 -26  -4   93.85    6.19
  -3 -18  -2  107.85    5.92
  -3 -10  -1  539.92    5.83
  -3   4  -1  169.06    2.62
  -3  31  -9   -2.92    5.36
  -2 -36  -7   -7.99    8.64
  -2 -34  -6   21.12    8.50
  -2 -16  -1    4.76    4.12
  -2  25  -5   40.20    3.66
  -2  33  -9    0.86    5.58
  -1 -37  -7   -4.39    7.89
  -1 -35  -6   24.49    7.25
  -1 -30  -4  139.92    6.90
  -1  -8   0  526.55    3.39
  -1  26  -5    9.66    4.29
  -1  34  -9    6.11    6.57
   0 -37  -7   -0.54    7.56
   0  -6   0  256.06    2.00
   0  16  -2   97.30    3.69
   0  20  -3   55.94    4.36
   0  34  -9   17.56    6.52
   1 -38  -8   49.33    7.45
   1 -14  -1    7.24    2.34
   1  14  -2  342.21    4.27
   2 -34  -7   10.85    5.21
   2   9  -2  134.57    4.13
   2  19  -4   -3.10    4.80
   2  25  -6    9.11    6.18
   2  33 -10   -1.19    8.70
   3 -28  -6  148.70    4.13
   3   8  -3  128.94    4.02
   3  24  -7   45.21    6.69
   3  32 -11   34.04    9.79
   4  -6  -4  324.81    3.93
   4   0  -4   25.50    3.81
   4   1  -4   13.32    3.66
   4  10  -5   64.66    5.11
   4  15  -6  456.36    7.78
   4  19  -7   11.30    5.52
   4  22  -8    9.48    6.10
   5 -15  -7    2.63    2.93
   5  -5  -6    2.95    3.71
   5  -4  -6    4.18    4.16
   5  -3  -6  201.37    4.92
   5  -2  -6   19.96    4.58
   5  -1  -6   23.07    4.09
   5   0  -6   10.33    4.38
   5   9  -7   52.83    6.26
   5  14  -8    7.98    6.44
   5  18  -9    7.96    7.25
   5  23 -11   -2.67    9.62
   6 -16 -10   44.98    4.14
   6  -9  -9   27.01    4.41
   6   3  -9   33.31    6.86
   6   4  -9    0.32    6.76
   6  10 -10   14.09    7.31
  -6 -12  -6   13.65    7.68
  -6   6  -6   -1.86    4.57
  -6  11  -7   -4.15    4.36
  -5 -23  -6   81.42    8.25
  -5 -14  -4    6.36    6.38
  -5  13  -5    2.87    2.89
  -4 -29  -6    9.13    8.49
  -4 -26  -5   28.68    8.11
  -4 -18  -3    3.85    6.69
  -4 -10  -2  106.98    4.42
  -4   4  -2    5.90    3.08
  -4  26  -8    0.77    3.33
  -3 -30  -5   -4.96    8.19
  -3 -27  -4  118.07    7.50
  -3 -23  -3    3.57    5.30
  -3 -11  -1  276.51    4.96
  -3  25  -6   15.97    3.70
  -2 -32  -5    5.09    8.30
  -2 -29  -4   98.22    6.42
  -2 -26  -3   -7.72    6.61
  -2 -22  -2   96.52    5.82
  -2  22  -4   13.27    3.18
  -2  31  -8   34.67    5.97
  -1 -33  -5   30.39    6.54
  -1 -27  -3   15.90    5.66
  -1 -23  -2  -10.96    4.50
  -1 -18  -1  482.78    4.82
  -1  -9   0  137.26    2.92
  -1  11  -1   86.72    2.26
  -1  20  -3  134.43    3.93
  -1  32  -8   -0.56    6.29
   0 -30  -4    0.13    5.47
   0 -23  -2    0.63    3.89
   0  -7   0    9.02    2.38
   0  23  -4    4.08    4.18
   0  28  -6   13.08    5.32
   0  32  -8    3.58    6.08
   1 -25  -3  141.34    4.16
   1   7  -1  328.70    3.75
   1  31  -8    4.11    6.31
   1  33  -9   37.25    7.27
   2 -29  -5   43.43    4.24
   2  27  -7   11.27    6.77
   2  31  -9    7.60    8.35
   3 -31  -7   24.43    4.31
   3   7  -3   -0.89    4.14
   3  13  -4    5.27    4.75
   3  21  -6   -1.82    5.31
   3  28  -9    4.75    8.09
   3  30 -10    4.43    8.94
   4  -5  -4   56.02    3.09
   4  -4  -4   -1.71    3.15
   4  -2  -4    3.98    3.49
   4  -1  -4   11.75    3.29
   4  26 -10    3.08    7.97
   4  28 -11    2.42    9.16
   5  17  -9   38.14    8.53
   5  20 -10    9.67    8.48
   6  -8  -9   11.33    4.72
   6   1  -9   -4.38    6.35
   6   2  -9   10.84    6.42
   6   9 -10   -3.22    7.03
   6  13 -11    4.92    8.16
  -6 -14  -6    2.08    7.60
  -5 -24  -6   30.26    9.20
  -5 -20  -5   42.33    7.62
  -5 -15  -4   10.84    6.44
  -5   8  -4   19.93    3.37
  -4 -23  -4   10.06    6.06
  -4 -19  -3   13.15    6.49
  -4 -12  -2    1.85    5.48
  -3 -33  -6   -5.01    8.69
  -3 -24  -3   71.48    6.57
  -3 -19  -2  179.04    5.38
  -3 -12  -1  142.81    4.11
  -3   5  -1   74.41    2.37
  -3  29  -8   -2.92    4.39
  -2 -37  -7    2.49    8.98
  -2 -35  -6    9.60    8.26
  -2 -17  -1  200.03    4.16
  -2  -5   0  990.36    4.85
  -2  -4   0    4.65    3.27
  -2  -3   0   29.40    2.98
  -2  27  -6    0.43    4.05
  -2  29  -7    9.76    4.54
  -2  34 -10   -2.54    6.78
  -1 -10   0  446.73    4.22
  -1  16  -2   13.40    2.45
  -1  23  -4  215.94    4.60
  -1  28  -6    8.59    4.58
  -1  30  -7   32.32    5.38
  -1  35 -10    3.24    6.81
   0 -33  -5    1.90    5.58
   0 -27  -3    2.82    4.84
   0  30  -7   17.57    5.73
   0  35 -10    1.85    7.77
   1 -32  -5   -2.29    5.42
   1 -29  -4   51.97    4.83
   1 -21  -2   21.59    3.39
   1  29  -7    5.56    5.19
   1  34 -10    6.08    7.86
   2 -32  -6   17.56    4.67
   2 -26  -4    6.38    3.41
   2   8  -2   77.64    4.08
   2  29  -8   37.16    6.79
   2  34 -11    2.42    9.16
   3 -25  -5    0.96    2.90
   3  17  -5   17.22    5.22
   4   9  -5    3.98    4.72
   4  14  -6    0.61    5.78
   4  18  -7   56.48    5.87
   4  21  -8  102.84    6.82
   5   8  -7    3.77    5.69
   5  13  -8   55.08    5.91
   5  22 -11   18.23    8.40
   6 -15 -10   32.12    4.45
   6  -6  -9   13.66    5.27
   6  -5  -9   58.25    6.10
   6  -2  -9    6.42    6.20
   6  -1  -9   -4.56    6.14
   6   0  -9   -5.26    6.04
  -6 -15  -6   39.84    8.10
  -6   7  -6   13.34    4.38
  -5 -25  -6  -11.12    9.35
  -5 -21  -5    4.88    8.68
  -5 -16  -4   -4.37    5.65
  -5  -7  -3   -0.11    5.06
  -5  -5  -3   21.17    5.15
  -5  -3  -3   17.45    4.67
  -5  -2  -3    6.68    4.31
  -5  -1  -3  105.66    5.01
  -4 -30  -6    2.15    9.10
  -4 -27  -5   77.72    7.72
  -4 -24  -4    0.80    7.54
  -4 -13  -2  109.83    5.96
  -3 -31  -5   18.53    8.01
  -3 -28  -4   61.25    7.75
  -3 -20  -2    7.19    5.96
  -3 -13  -1  127.04    4.24
  -3  27  -7   62.01    4.19
  -2 -33  -5   96.11    8.42
  -2 -30  -4   26.30    6.38
  -2 -27  -3    5.87    6.87
  -2 -23  -2   20.64    5.36
  -2 -18  -1  390.57    5.62
  -2  -7   0  180.69    4.10
  -2  -6   0   -0.21    3.00
  -2  -2   0  568.98    3.52
  -2  -1   0  420.84    2.89
  -1 -38  -7    6.18    7.48
  -1 -31  -4   24.91    6.35
  -1 -28  -3   46.70    6.50
  -1 -24  -2  608.95    6.12
  -1 -19  -1  159.77    4.20
  -1 -11   0  390.70    4.20
   0 -38  -7   -9.05    7.77
   0 -36  -6    7.69    5.82
   0  -8   0   97.08    2.17
   0  10  -1 1605.80    4.88
   0  25  -5   43.37    5.10
   1 -15  -1  771.81    3.55
   1  13  -2  843.65    5.32
   1  21  -4    7.72    4.15
   2 -22  -3    0.06    2.80
   2  21  -5   13.37    5.41
   2  24  -6   -0.05    4.93
   2  32 -10    2.87    9.00
   3   6  -3   27.23    3.42
   3  12  -4  626.97    6.75
   3  20  -6    2.72    5.50
   3  23  -7   17.26    5.47
   3  31 -11   -1.82    8.11
   4   8  -5  450.66    6.44
   4  17  -7   12.48    6.25
   4  20  -8   -2.74    6.80
   4  27 -11   -0.95    8.79
   5   7  -7    7.02    5.65
   5  19 -10   20.43    7.69
   5  21 -11    2.34    8.88
   6  -4  -9   -2.62    5.49
   6  -3  -9   17.73    5.45
   6   7 -10    6.34    6.62
   6  12 -11   15.32    8.14
  -6 -16  -6    0.97    8.55
  -6  -6  -5    0.53    6.52
  -6  -4  -5   46.00    6.23
  -6  -3  -5   13.53    6.06
  -6  -2  -5   -0.48    5.84
  -6  -1  -5    2.65    5.73
  -6  12  -7   11.76    4.27
  -5 -22  -5    8.10    8.48
  -5 -17  -4   11.52    6.31
  -5  -9  -3    9.93    6.13
  -5  -8  -3    9.85    5.37
  -5   0  -3   49.34    4.29
  -5   9  -4   73.08    3.75
  -4 -28  -5   51.21    8.27
  -4 -20  -3   80.50    6.00
  -4 -14  -2    0.36    5.86
  -3 -34  -6   79.81    9.61
  -3 -25  -3   80.51    6.75
  -3 -14  -1  514.15    6.43
  -2  -8   0   43.72    3.28
  -1 -34  -5   14.69    6.08
  -1  25  -5    7.41    4.23
  -1  33  -9    2.77    6.36
   0 -31  -4   75.68    5.55
   0 -28  -3   -1.36    4.97
   0 -24  -2   40.11    4.22
   0  -9   0   -0.29    2.88
   0  15  -2    4.70    3.36
   0  19  -3   49.42    4.11
   0  22  -4   50.86    4.02
   0  33  -9   13.61    6.02
   1 -35  -6   12.76    6.37
   1   6  -1   -0.73    3.04
   1  17  -3   23.69    4.20
   1  26  -6    0.48    5.60
   1  32  -9   -1.23    6.92
   1  35 -11   -2.13    7.76
   2 -35  -7    3.44    5.50
   2   7  -2  206.26    4.11
   2  26  -7   20.90    6.49
   2  28  -8   16.22    6.96
   2  30  -9   -0.22    7.85
   3 -34  -8    3.43    5.02
   3 -21  -4    2.50    1.84
   3   5  -3  482.78    5.13
   3  25  -8    9.24    5.81
   3  27  -9   16.99    7.12
   3  29 -10   42.91    7.39
   4 -29  -8   13.89    3.04
   4 -26  -7   56.67    2.23
   4  13  -6  122.75    5.60
   5 -14  -7   31.66    3.28
   5   6  -7   30.64    5.87
   5  11  -8    6.64    6.33
   5  15  -9  101.41    8.32
   6   6 -10   40.39    6.96
   6  11 -11   -0.62    7.64
  -6 -17  -6    6.70    8.50
  -6 -10  -5    1.36    7.11
  -6  -9  -5    5.77    6.08
  -6   0  -5    2.18    5.39
  -6   1  -5    4.26    5.48
  -6   8  -6    0.56    4.01
  -5 -26  -6   -8.94   10.23
  -5 -23  -5   23.51    8.85
  -5 -18  -4    1.49    6.70
  -5 -11  -3  312.52    8.25
  -5 -10  -3   63.68    6.40
  -5   2  -3    3.21    4.05
  -4 -31  -6   18.11    8.57
  -4 -25  -4   69.26    7.22
  -4 -21  -3    4.83    6.53
  -4 -15  -2  263.24    6.93
  -4   6  -2   55.03    2.98
  -3 -32  -5    8.87    8.03
  -3 -29  -4   68.85    8.06
  -3 -21  -2   50.36    5.39
  -3 -15  -1    0.15    4.82
  -3  22  -5   10.01    2.88
  -2 -34  -5    4.25    8.13
  -2 -31  -4    2.45    6.08
  -2 -28  -3   77.46    6.87
  -2 -24  -2   62.49    5.01
  -2 -19  -1  190.61    5.58
  -2 -10   0   48.67    3.97
  -2  -9   0   80.69    3.23
  -2   0   0  521.52    2.86
  -2  24  -5    0.52    3.38
  -2  32  -9   17.70    5.65
  -1 -37  -6    9.52    7.48
  -1 -32  -4   -6.23    6.60
  -1 -29  -3   -0.44    5.92
  -1 -25  -2   23.26    5.24
  -1 -20  -1  175.37    4.25
  -1 -12   0  246.41    3.54
  -1  31  -8   -5.22    6.01
   0 -19  -1  393.43    4.39
   0  27  -6    7.71    5.09
   0  29  -7    1.97    5.62
   0  31  -8   93.33    6.35
   1 -22  -2    3.59    3.46
   1  33 -10   17.54    7.79
   2 -33  -6   -1.34    5.22
   2 -30  -5   13.59    4.32
   2  23  -6   -6.05    5.52
   3  11  -4   64.28    4.63
   3  19  -6   50.01    6.10
   3  22  -7   28.06    5.77
   3  30 -11    4.86    9.11
   4   7  -5   -2.46    3.86
   4  12  -6   -6.90    5.46
   4  19  -8    4.51    6.34
   4  22  -9   34.04    6.95
   4  24 -10   -1.93    7.96
   4  26 -11    4.55    8.32
   5   5  -7   29.08    5.64
   5  22 -12   60.18   10.25
   6 -14 -10   47.08    4.60
   6   5 -10    1.15    6.73
   6  10 -11    4.44    7.73
  -6 -18  -6   12.64    9.09
  -6 -12  -5   16.04    7.76
  -6   2  -5   -0.36    5.21
  -5 -19  -4   37.20    7.05
  -5 -13  -3    3.04    6.31
  -5 -12  -3    0.86    5.86
  -4 -29  -5   -1.08    8.04
  -4 -26  -4   18.62    8.21
  -4 -22  -3   21.79    6.76
  -4 -16  -2   27.10    6.01
  -3 -35  -6   10.51    9.13
  -3 -26  -3  132.89    6.47
  -3 -22  -2  116.80    6.82
  -3 -16  -1   65.50    5.48
  -3   6  -1  326.40    2.75
  -3  30  -9   24.88    5.12
  -2 -11   0 2254.48    7.77
  -2   1   0  372.69    2.85
  -2  30  -8    3.71    5.58
  -1 -13   0   11.22    3.92
  -1  19  -3  408.83    4.41
  -1  22  -4   90.74    4.15
  -1  27  -6   -0.61    4.20
  -1  29  -7    6.14    4.96
  -1  34 -10   -5.92    6.73
   0 -37  -6   15.09    7.16
   0 -32  -4    2.46    5.32
   0 -25  -2   17.43    4.04
   0 -10   0 4507.12    6.33
   0  35 -11   -1.94    8.46
   1 -38  -7    5.64    6.83
   1 -33  -5   13.88    5.65
   1 -16  -1  351.22    3.22
   1  12  -2  396.93    4.04
   2  31 -10   64.10    8.73
   3 -32  -7   69.89    4.63
   3 -29  -6    8.67    3.67
   3   4  -3    1.17    3.21
   3  24  -8   54.98    5.98
   3  28 -10    2.12    8.02
   3  31 -12   -4.20    9.96
   4   6  -5    7.57    4.65
   5   4  -7   16.99    5.16
   5  10  -8    3.74    6.18
   5  17 -10    2.39    8.14
   6   4 -10    1.10    6.57
   6   9 -11    9.68    7.79
   6  13 -12   13.41    7.63
  -6 -14  -5    4.94    7.46
  -6 -13  -5    2.87    7.27
  -6   9  -6    3.08    4.57
  -5 -24  -5   -4.13    7.59
  -5 -20  -4   -0.26    8.19
  -5 -14  -3   57.55    6.94
  -5   3  -3   17.82    3.97
  -4 -30  -5    1.12    8.48
  -4 -17  -2   61.99    6.21
  -3 -33  -5    8.96    8.75
  -3 -30  -4    3.66    7.09
  -3 -27  -3   71.29    6.82
  -3 -17  -1   53.26    5.33
  -3  19  -4   21.19    2.09
  -2 -32  -4   18.54    7.56
  -2 -29  -3   17.49    6.81
  -2 -25  -2  257.29    5.94
  -2 -20  -1    0.81    4.24
  -2 -12   0    6.39    3.96
  -2  18  -3   37.16    2.48
  -2  21  -4   21.95    3.12
  -2  26  -6   51.87    4.19
  -2  28  -7   -0.44    4.49
  -2  33 -10    4.49    6.47
  -1 -33  -4   -0.35    6.35
  -1 -26  -2   71.72    5.55
  -1 -21  -1  655.06    5.62
  -1   3   0   70.66    0.96
  -1  15  -2    1.41    2.59
   0 -35  -5    4.49    6.40
   0 -29  -3   54.05    5.30
   0  18  -3  115.69    4.32
   0  24  -5  149.02    5.30
   0  32  -9   41.10    6.54
   1 -36  -6   10.79    6.54
   1 -27  -3  133.54    4.24
   1  25  -6    1.59    5.29
   1  29  -8    5.54    6.40
   1  31  -9  198.38    8.15
   1  34 -11    0.58    8.05
   2 -23  -3    0.61    2.81
   2 -17  -2   98.08    2.05
   2   6  -2    9.79    2.98
   2  27  -8   14.95    6.66
   2  29  -9   -4.93    6.70
   2  32 -11    0.10    9.06
   3   3  -3   46.57    3.88
   3  10  -4    7.55    4.31
   3  18  -6   48.21    5.96
   3  21  -7   50.77    6.50
   4   5  -5  304.11    5.23
   4  11  -6   20.95    5.32
   4  15  -7   28.07    6.18
   4  18  -8   27.47    6.55
   4  21  -9   15.04    6.36
   4  23 -10   26.23    8.56
   4  25 -11   50.67    8.58
   5  13  -9   34.08    6.67
   5  19 -11   11.98    8.58
   5  21 -12   -1.56    9.51
   6 -13 -10   12.94    4.55
   6   2 -10    6.32    7.03
   6   3 -10   46.48    6.40
   6   8 -11    9.49    6.99
   6  12 -12    3.33    8.01
  -6 -15  -5   -4.03    8.42
  -6  13  -7    4.61    3.88
  -5 -25  -5   -6.95    9.18
  -5 -21  -4   53.80    8.44
  -5 -15  -3  -18.64    6.53
  -5   4  -3   65.91    3.82
  -5  10  -4    6.07    3.20
  -5  14  -5    0.84    2.55
  -4 -27  -4   42.04    7.22
  -4 -23  -3   20.74    6.15
  -4 -18  -2   11.75    5.98
  -4   7  -2    2.54    2.66
  -3 -23  -2   35.99    5.71
  -3  28  -8   34.64    4.53
  -2 -35  -5   58.68    8.04
  -2 -26  -2   -2.51    5.82
  -2 -21  -1   40.56    5.49
  -2 -13   0   79.41    4.16
  -1 -38  -6    1.45    7.42
  -1 -36  -5   43.17    7.52
  -1 -30  -3   64.60    5.49
  -1 -22  -1   -9.13    5.03
  -1 -14   0   53.22    3.31
  -1  32  -9   14.38    6.39
   0   9  -1 1048.35    3.66
   0  14  -2    6.63    3.29
   0  21  -4   62.32    4.44
   0  26  -6   69.01    5.22
   1 -31  -4    6.56    5.04
   1 -23  -2    6.26    3.69
   1   5  -1  297.29    2.83
   1  22  -5  128.19    5.36
   1  32 -10   -1.46    7.34
   2 -36  -7    1.26    5.41
   2  22  -6    5.24    5.37
   2  33 -12    0.24   10.26
   3 -26  -5    5.00    3.02
   3  23  -8   57.71    6.89
   3  25  -9    0.04    7.21
   5   1  -7   16.62    5.29
   5   2  -7   -0.86    4.89
   5   8  -8   -0.72    6.11
   6   1 -10    9.22    6.66
   6   7 -11    7.57    6.87
   6  11 -12   -1.21    8.39
  -6 -16  -5   27.00    8.09
  -5 -26  -5   11.33    9.89
  -5 -22  -4   -5.11    8.45
  -5 -16  -3    9.04    6.44
  -4 -31  -5    4.29    8.89
  -4 -28  -4   -4.55    8.03
  -4 -24  -3   57.10    7.71
  -4 -19  -2   -5.72    6.21
  -4  -9  -1   -5.98    4.56
  -4  -8  -1    4.42    4.56
  -4  -5  -1    7.08    3.97
  -4  -4  -1   85.61    4.21
  -4  -3  -1   58.89    4.07
  -4  21  -6   -0.47    2.16
  -4  27  -9   36.20    3.95
  -3 -34  -5   -7.38    8.66
  -3 -31  -4    5.23    7.12
  -3 -28  -3    5.84    7.00
  -3 -24  -2   -6.58    6.24
  -3 -18  -1    2.29    4.42
  -3  24  -6   51.93    3.40
  -3  26  -7    4.24    3.91
  -3  31 -10    0.26    5.81
  -2 -33  -4   16.26    7.89
  -2 -30  -3   64.20    7.09
  -2   2   0  491.12    2.67
  -2  14  -2    8.04    1.63
  -2  31  -9    6.27    5.59
  -1 -27  -2  107.24    6.08
  -1 -15   0    5.15    3.27
  -1  10  -1   58.20    1.83
  -1  24  -5   18.89    3.77
  -1  30  -8   14.93    5.88
   0 -38  -6   10.39    7.49
   0 -33  -4   -1.38    6.04
   0 -30  -3   -0.45    5.20
   0 -26  -2  151.66    4.85
   0 -12   0  821.06    4.13
   1 -34  -5   51.74    6.23
   1 -17  -1   31.60    2.84
   1  11  -2   48.49    3.15
   2 -34  -6    3.04    5.05
   2 -31  -5   18.06    4.01
   2   5  -2  938.84    4.91
   2  11  -3   31.39    4.05
   3 -35  -8   -0.42    4.91
   3   2  -3  440.32    4.39
   3  20  -7    2.93    6.28
   4   4  -5   95.92    4.23
   4  10  -6   47.04    4.84
   4  14  -7    6.77    5.05
   4  22 -10   -1.32    8.24
   4  24 -11   -7.17    8.46
   4  26 -12    8.77    7.97
   5 -19  -8   15.73    2.38
   5 -12  -7   45.24    3.39
   5   0  -7  322.32    6.18
   5  20 -12   38.30    9.53
   6 -11 -10   -2.71    4.51
   6  -1 -10    5.16    6.38
   6   0 -10   16.99    6.53
   6   6 -11   18.20    6.92
   6  10 -12    8.53    7.80
  -6 -18  -5   18.41    8.91
  -6 -17  -5   -0.58    7.29
  -6   5  -5   13.14    4.53
  -6  10  -6   -3.91    4.31
  -5 -27  -5    6.85   10.18
  -5 -23  -4   32.93    8.51
  -5 -17  -3    9.58    5.93
  -5   5  -3   31.64    3.56
  -4 -25  -3   15.43    7.58
  -4 -20  -2   -8.93    6.79
  -4 -11  -1    2.42    5.05
  -4  -2  -1  174.56    4.21
  -3 -32  -4   10.48    8.16
  -3 -19  -1  -10.40    4.53
  -2 -36  -5   -1.29    7.28
  -2 -27  -2  -12.00    6.54
  -2 -22  -1  556.13    6.50
  -2 -15   0  244.55    4.80
  -1 -34  -4   77.06    6.68
  -1 -31  -3   30.91    6.41
  -1 -23  -1   90.39    5.14
  -1 -16   0  128.65    4.30
  -1  26  -6   -4.87    4.72
   0 -36  -5    9.54    5.87
   0 -13   0   -5.58    3.11
   0  31  -9   -2.13    6.18
   0  34 -11    5.30    7.30
   1 -37  -6   16.51    6.56
   1 -28  -3   -4.43    3.99
   1  30  -9   12.49    6.53
   1  33 -11    6.22    7.91
   2 -28  -4  116.52    3.97
   2  31 -11    3.81    8.63
   3   1  -3  342.55    4.11
   3  22  -8   70.66    6.62
   3  28 -11   -0.27    8.15
   4 -15  -5   41.84    1.86
   5 -11  -7    0.07    3.60
   5  -1  -7   17.39    4.49
   5   7  -8   36.73    5.88
   5  11  -9   30.36    7.00
   6 -10 -10   24.10    4.90
   6  -4 -10    0.40    6.30
   6  -3 -10   44.70    6.25
   6  -2 -10    5.11    6.13
   6   5 -11   10.11    7.25
  -6 -19  -5  -14.47    8.95
  -6 -10  -4   62.14    7.16
  -6  -9  -4    4.33    6.50
  -6  -8  -4   -2.72    5.73
  -6  -7  -4    8.07    5.86
  -6  -6  -4   38.65    6.21
  -6  -5  -4   10.66    6.19
  -6  -4  -4    5.80    5.76
  -6  -3  -4   11.41    5.96
  -5 -24  -4    9.28    8.32
  -5 -19  -3   33.88    8.13
  -5 -18  -3    2.93    6.19
  -4 -32  -5   14.32    8.40
  -4 -29  -4    6.21    6.78
  -4 -21  -2   35.35    6.51
  -4 -13  -1  301.65    6.40
  -4 -12  -1  180.07    5.18
  -4  -1  -1    2.82    3.29
  -3 -35  -5   27.68    9.12
  -3 -29  -3    9.32    6.77
  -3 -25  -2   10.54    5.60
  -3 -20  -1   23.56    5.62
  -3  -9   0  530.13    5.80
  -3  -7   0  281.59    4.62
  -3  -6   0    5.15    3.84
  -3  -5   0  289.21    4.79
  -3  -4   0   90.41    3.85
  -2 -34  -4    0.05    8.00
  -2 -31  -3   34.64    6.91
  -2 -23  -1   29.97    5.44
  -2 -16   0  406.79    5.17
  -2  23  -5   -5.87    3.31
  -2  29  -8    1.23    4.87
  -2  32 -10   19.79    6.20
  -1 -37  -5    1.77    7.09
  -1 -28  -2   61.76    6.44
  -1  18  -3   55.46    2.93
  -1  21  -4    3.76    3.36
  -1  34 -11   -2.78    7.08
   0 -39  -6    2.91    8.34
   0 -34  -4   31.20    6.26
   0 -27  -2  218.78    5.38
   0 -22  -1   22.82    4.26
   0  23  -5    3.82    4.05
   1 -24  -2   20.21    3.87
   1   4  -1  451.69    3.29
   2 -37  -7   63.14    6.16
   2 -24  -3  173.56    3.43
   2   4  -2  313.52    3.81
   2  18  -5   28.82    5.04
   2  21  -6    3.83    4.43
   2  29 -10    1.73    8.65
   2  32 -12   10.43    8.90
   3 -33  -7   13.98    4.61
   3 -30  -6   95.79    4.02
   3   0  -3  992.77    5.36
   3   8  -4   44.20    4.55
   3  24  -9   35.79    6.23
   3  26 -10    9.51    6.89
   3  29 -12   47.95    9.31
   4   2  -5   12.61    4.07
   4  19  -9   65.97    6.43
   4  21 -10   15.39    8.22
   4  23 -11   41.79    8.94
   4  25 -12   -1.12    7.72
   5 -10  -7  131.73    4.04
   5  -3  -7    2.08    4.13
   5  -2  -7    8.90    4.25
   5   6  -8    7.87    5.95
   5  14 -10  110.16    7.33
   5  19 -12    4.92    7.89
   6  -8 -10    0.97    4.83
   6  -7 -10   13.40    5.15
   6  -6 -10   37.29    5.59
   6  -5 -10   -0.68    5.93
   6   4 -11   20.87    7.51
   6   9 -12    0.12    7.67
  -6 -13  -4   -9.83    7.26
  -6  -2  -4    1.66    5.56
  -6  -1  -4    2.07    5.54
  -6   6  -5    7.07    4.14
  -5 -20  -3   67.23    8.11
  -5 -10  -2  109.10    6.82
  -5  -9  -2    7.54    5.78
  -5  -8  -2  264.71    6.51
  -5  -5  -2    5.05    4.74
  -5   6  -3   10.57    3.59
  -4 -30  -4   -0.67    8.17
  -4 -26  -3    0.30    6.78
  -4 -22  -2    5.44    6.53
  -4 -14  -1   28.28    5.90
  -4   0  -1   -1.49    3.14
  -4   8  -2   -2.78    2.46
  -4  25  -8    1.90    3.34
  -3 -33  -4   12.11    8.63
  -3 -30  -3  135.41    8.62
  -3 -26  -2   36.11    6.55
  -3 -21  -1    4.27    6.03
  -3 -11   0   77.08    4.53
  -3 -10   0    5.65    3.65
  -3  -3   0   16.89    3.50
  -3   7  -1  104.35    2.01
  -3  29  -9   13.72    4.40
  -2 -37  -5    3.51    8.33
  -2 -28  -2   47.46    6.44
  -2  27  -7    5.20    4.44
  -1 -35  -4   12.04    7.26
  -1 -32  -3   56.55    6.93
  -1 -24  -1  168.03    5.61
  -1 -17   0   31.87    3.41
   0 -37  -5   30.32    6.37
   0 -31  -3   63.38    5.89
   0 -14   0   63.13    3.41
   0  13  -2   17.03    3.02
   0  17  -3  184.43    3.81
   0  20  -4   10.92    4.14
   0  27  -7   12.43    5.55
   0  29  -8   39.15    5.88
   1 -35  -5   31.38    6.14
   1 -18  -1    5.23    2.75
   1  10  -2  287.60    4.23
   1  18  -4   -4.64    4.21
   2  10  -3  303.04    4.05
   2  23  -7   -2.72    4.89
   2  30 -11    5.93    8.46
   3  16  -6   33.64    4.86
   3  27 -11   26.21    8.53
   4 -30  -8   -2.10    2.92
   4   1  -5    3.50    4.02
   4   8  -6    9.77    4.88
   4  12  -7  153.16    6.40
   5  -9  -7   54.91    3.72
   5  -8  -7    3.60    3.84
   5  -7  -7    0.95    4.11
   5   5  -8   57.88    6.06
   5  10  -9   20.72    6.41
   5  16 -11   13.64    8.69
   5  18 -12    7.37    8.56
   5  20 -13   20.70    9.86
   6   3 -11   19.22    6.54
   6   8 -12    5.35    7.39
  -6 -15  -4    0.31    7.56
  -6 -14  -4   31.98    7.56
  -6   0  -4   -3.74    5.40
  -6  14  -7    5.12    3.39
  -5 -25  -4    5.28    7.72
  -5 -21  -3    4.97    8.12
  -5 -13  -2    5.67    6.09
  -5 -12  -2  156.11    7.30
  -5 -11  -2   96.34    5.85
  -5  -3  -2   62.45    4.81
  -5  -2  -2    8.78    4.62
  -5  11  -4   18.40    3.03
  -4 -27  -3    0.23    7.48
  -4 -15  -1   49.37    5.31
  -4   1  -1   -4.70    3.62
  -4  23  -7  110.29    3.03
  -3 -36  -5   23.06    9.71
  -3 -13   0  186.06    5.25
  -3 -12   0  206.65    4.36
  -3  -2   0    6.42    3.14
  -2 -35  -4   -0.21    8.13
  -2 -32  -3   -7.57    6.81
  -2 -24  -1  221.22    6.52
  -2 -17   0    5.79    3.46
  -2   3   0   19.11    1.81
  -2  25  -6    1.42    3.64
  -1 -38  -5   -2.31    7.68
  -1 -29  -2   -7.12    6.29
  -1 -18   0  834.13    6.15
  -1  14  -2  633.67    3.68
  -1  23  -5    3.74    4.09
  -1  29  -8   64.78    5.83
   0 -23  -1  479.02    5.21
   0 -15   0    9.38    3.39
   0   8  -1 1398.33    4.05
   0  33 -11   41.97    7.95
   1 -38  -6   10.73    6.85
   1 -29  -3   59.46    4.38
   1  23  -6   38.57    5.43
   1  33 -12   -3.27    7.95
   2 -35  -6   11.46    5.31
   2  20  -6   39.70    5.38
   2  31 -12   31.01    8.87
   3 -27  -5  135.21    3.57
   3  -1  -3  349.40    3.76
   3   7  -4   66.81    4.47
   3  21  -8   -4.79    5.46
   3  25 -10   29.84    7.58
   3  28 -12    1.40    8.56
   4   0  -5    6.34    3.85
   4  15  -8    6.63    6.25
   4  18  -9   16.07    5.93
   4  20 -10   62.87    8.16
   4  24 -12   10.06    7.38
   5   4  -8   48.20    5.60
   6   2 -11    9.31    6.39
   6   7 -12   -2.04    7.85
  -6 -16  -4    8.96    8.47
  -6   1  -4    8.00    5.11
  -6   7  -5    4.64    4.33
  -6  11  -6   10.02    4.03
  -5 -26  -4    7.25    9.35
  -5 -22  -3   15.69    8.36
  -5 -14  -2   35.94    6.60
  -4 -31  -4    0.88    7.89
  -4 -28  -3   34.29    8.09
  -4 -23  -2   18.04    5.57
  -4 -17  -1    0.99    5.71
  -4 -16  -1    2.37    5.09
  -3 -34  -4    1.84    8.46
  -3 -31  -3   99.08    8.65
  -3 -22  -1    1.43    5.35
  -3 -14   0   53.39    4.03
  -3  -1   0  153.14    3.23
  -3  21  -5  142.52    3.13
  -2 -38  -5    1.44    8.77
  -2 -29  -2   80.83    6.36
  -2 -25  -1    5.54    5.54
  -2 -18   0   -6.32    3.59
  -2  17  -3  347.56    3.21
  -2  20  -4   58.43    3.25
  -2  30  -9    4.13    5.20
  -1 -36  -4    4.17    6.76
  -1 -33  -3    9.53    6.50
  -1 -25  -1  196.34    5.80
  -1  25  -6   -5.09    4.24
  -1  27  -7    0.97    5.02
  -1  33 -11    8.29    7.16
   0 -35  -4  148.66    6.99
   0 -32  -3   31.23    5.43
   0 -28  -2   57.68    5.11
   0  30  -9   23.53    6.69
   0  34 -12   25.27    7.93
   1 -33  -4  154.42    6.37
   1 -25  -2    0.31    3.52
   1 -19  -1  118.40    3.15
   1  14  -3  709.07    5.21
   1  30 -10   14.04    6.90
   2 -29  -4   25.97    3.98
   2   3  -2  320.20    3.07
   2  17  -5   21.54    3.78
   2  28 -10   42.49    7.15
   3  15  -6   34.28    5.26
   3  18  -7   12.71    5.12
   3  29 -13   -8.82   10.04
   4 -27  -7   35.71    2.11
   4  11  -7    4.50    5.95
   5  12 -10   53.04    7.00
   5  19 -13   -3.49    9.90
   6   1 -11   12.74    6.85
   6   6 -12   -0.28    7.89
  -6 -18  -4   -4.83    8.54
  -6 -17  -4   -5.44    7.81
  -6   2  -4   -0.81    4.80
  -5 -27  -4   11.65    9.79
  -5 -23  -3   10.35    7.94
  -5 -16  -2   19.72    6.97
  -5 -15  -2   36.76    5.97
  -5   0  -2   -2.51    4.20
  -5   7  -3   -5.08    3.30
  -4 -32  -4    8.71    9.33
  -4 -24  -2    0.29    6.15
  -4 -18  -1  195.28    7.44
  -4   2  -1  181.36    4.04
  -3 -23  -1    7.99    5.35
  -3 -16   0   18.44    4.99
  -3 -15   0  164.27    4.70
  -3  30 -10    0.05    5.46
  -2 -36  -4   54.46    8.44
  -2 -33  -3    1.75    6.56
  -2 -19   0  169.18    4.56
  -1 -30  -2   62.10    6.23
  -1 -19   0  209.74    4.55
   0 -38  -5   51.54    7.94
   0 -24  -1   46.94    4.07
   0 -16   0  676.72    4.61
   0  28  -8   11.63    5.90
   0  31 -10    0.62    6.10
   1  17  -4  223.16    5.14
   1  20  -5   48.14    4.24
   2 -19  -2  224.08    2.58
   2   9  -3  198.01    3.70
   2  13  -4   -0.22    3.84
   2  22  -7    8.36    4.87
   2  26  -9   13.16    6.24
   2  29 -11   23.16    8.79
   3  -3  -3   54.85    2.80
   3  20  -8   61.48    6.78
   4  -1  -5   -1.52    3.42
   4   6  -6   74.81    5.20
   4  21 -11   23.38    8.08
   4  23 -12  -10.31    8.52
   5 -23  -9   11.76    2.29
   5 -18  -8   40.84    2.78
   6 -15 -11    0.62    4.63
   6  -1 -11   23.61    6.80
   6   0 -11    0.71    6.67
   6   5 -12   16.48    7.35
   6   9 -13    5.90    7.76
  -6 -19  -4   22.82    9.81
  -5 -28  -4   31.95   10.18
  -5 -24  -3   -1.61    8.40
  -5 -17  -2   54.04    6.65
  -5   1  -2   19.45    4.42
  -4 -29  -3   -2.86    6.68
  -4 -25  -2   11.55    7.41
  -4 -19  -1    4.06    6.13
  -3 -35  -4   27.52    7.99
  -3 -32  -3   19.68    7.43
  -3 -24  -1    8.07    6.20
  -3 -17   0  311.20    6.45
  -3   0   0    5.14    2.72
  -3  25  -7   51.10    3.99
  -2 -30  -2   19.36    5.98
  -2 -26  -1   10.76    5.76
  -2 -20   0    8.40    5.13
  -2  28  -8    1.99    4.66
  -2  31 -10   24.83    6.12
  -1 -34  -3    7.97    6.14
  -1 -26  -1  112.83    5.60
  -1 -20   0  575.31    5.83
  -1  17  -3   27.04    3.15
  -1  20  -4   -2.29    3.07
  -1  30  -9    2.72    5.88
   0 -29  -2  151.03    5.77
   0 -17   0   18.02    3.81
   0  16  -3   25.48    3.57
   0  19  -4  293.31    5.38
   0  24  -6   25.84    4.75
   0  32 -11    0.29    7.43
   1 -39  -6    1.23    6.73
   1 -30  -3  180.19    5.16
   1   9  -2   84.49    3.13
   1  31 -11    4.20    6.69
   2 -36  -6   70.81    5.79
   2 -33  -5   32.11    4.83
   2   2  -2  209.64    3.21
   2  27 -10    1.70    7.61
   2  30 -12   -7.99    9.21
   3 -31  -6   10.50    3.96
   3  22  -9  143.53    6.29
   3  27 -12    8.70    7.22
   4  -2  -5   18.26    3.31
   4  10  -7   28.89    5.61
   4  24 -13   -4.83    9.02
   5   7  -9    3.07    6.39
   5  18 -13    0.18    9.21
   6 -14 -11   10.32    5.01
   6  -2 -11    1.48    6.69
   6   4 -12   50.23    7.56
   6   8 -13   15.10    7.85
  -6 -20  -4    5.39    9.10
  -6 -10  -3    5.95    6.72
  -6  -9  -3   80.46    7.12
  -6  -8  -3    9.34    6.48
  -6  -7  -3   13.85    6.34
  -6   3  -4    5.18    4.71
  -6   8  -5   31.93    4.20
  -5 -19  -2   30.23    7.43
  -5 -18  -2    8.40    6.32
  -5  21  -8    0.96    2.11
  -4 -33  -4   21.28    9.55
  -4 -30  -3   -2.00    8.11
  -4 -26  -2   23.24    7.78
  -4 -20  -1    5.37    6.20
  -4   3  -1   61.75    3.33
  -4  26  -9   -0.62    4.24
  -3 -36  -4    8.88    9.68
  -3 -33  -3    6.20    8.06
  -3 -25  -1   13.00    6.49
  -3 -18   0   -1.93    5.40
  -3  23  -6    4.86    3.28
  -2 -37  -4   -4.78    8.09
  -2 -34  -3   19.67    6.90
  -2 -31  -2   48.74    6.75
  -2 -21   0  186.22    5.76
  -2  22  -5   40.12    3.44
  -2  32 -11    5.05    6.70
  -1 -37  -4   12.13    7.29
  -1 -31  -2   35.86    6.27
  -1  28  -8   99.28    5.96
  -1  31 -10    0.97    6.69
   0 -36  -4   14.42    6.05
   0 -33  -3   83.66    5.94
   0  12  -2   37.61    2.99
   0  33 -12    4.37    8.15
   1 -34  -4   45.08    6.17
   1 -26  -2   12.19    3.63
   1 -20  -1  856.63    4.77
   1  13  -3  355.96    4.86
   1  24  -7    1.73    5.34
   1  26  -8    6.92    5.36
   1  29 -10   26.95    6.63
   2 -30  -4   31.50    4.16
   2  16  -5   42.69    3.94
   2  25  -9    2.62    6.71
   3 -23  -4    1.89    2.24
   3  -4  -3    2.85    2.47
   3   5  -4  109.08    4.44
   3  19  -8    8.89    6.23
   3  28 -13    2.86    8.39
   4  -3  -5  314.71    4.35
   4   5  -6    9.27    4.30
   4  13  -8   12.10    6.00
   4  16  -9   45.43    5.91
   4  20 -11   -1.30    7.88
   4  22 -12   45.14    8.56
   5   6  -9   66.13    6.04
   5  10 -10    7.85    6.87
   5  13 -11    2.06    7.86
   6 -13 -11    8.22    5.04
   6  -4 -11   25.65    6.36
   6  -3 -11   17.93    6.57
   6   3 -12   19.75    7.31
  -6 -13  -3   19.86    7.93
  -6 -12  -3    9.90    7.43
  -6  -6  -3    7.54    6.15
  -6   4  -4    0.38    4.58
  -5 -25  -3   11.07    7.44
  -5 -20  -2   -1.23    8.36
  -4 -21  -1   -3.06    6.18
  -4   9  -2   10.12    2.20
  -3 -19   0   48.14    5.51
  -3   1   0  134.74    2.90
  -3  28  -9   16.56    4.53
  -2 -27  -1    0.38    5.14
  -2  24  -6   18.63    3.59
  -2  26  -7    5.56    4.10
  -1 -35  -3   95.63    6.93
  -1 -27  -1   10.82    5.34
  -1 -21   0  182.50    4.55
  -1  22  -5    3.38    3.82
   0 -39  -5    6.38    6.99
   0 -30  -2  123.83    5.58
   0 -25  -1   42.16    4.11
   0  21  -5   20.55    3.98
   1 -37  -5   -0.35    6.29
   1  19  -5   17.91    4.49
   2 -26  -3  238.34    3.78
   2  23  -8    5.52    5.19
   2  28 -11  116.62    8.82
   3 -12  -3    2.19    1.22
   3  21  -9   -0.29    6.32
   3  23 -10   56.33    6.48
   3  26 -12    7.49    8.66
   4  -5  -5  303.07    4.19
   4   4  -6   13.86    4.19
   4   9  -7   42.51    5.21
   5 -17  -8   12.13    3.06
   5   0  -8    3.55    4.81
   5  12 -11    5.15    7.37
   5  15 -12   -3.46    7.60
   6 -12 -11   20.25    5.38
   6 -11 -11   -2.16    5.27
   6 -10 -11    4.33    5.52
   6  -9 -11   13.19    5.53
   6  -8 -11    7.60    5.68
   6  -7 -11   15.11    5.67
   6  -6 -11   15.50    5.75
   6  -5 -11   13.93    6.58
   6   2 -12   -0.38    6.72
   6   6 -13   37.78    8.00
  -6 -16  -3    5.94    7.77
  -6 -15  -3   -3.96    7.90
  -6 -14  -3    3.79    6.14
  -6  -3  -3    2.28    5.99
  -6  12  -6    9.00    3.58
  -5 -26  -3   12.46    7.87
  -5 -21  -2   37.64    8.24
  -5   8  -3    7.82    3.26
  -5  15  -5   36.42    1.85
  -4 -31  -3    2.69    7.75
  -4 -27  -2   12.97    6.51
  -4 -22  -1   10.53    6.65
  -4 -10   0   73.40    4.97
  -4  13  -3   30.01    1.33
  -3 -34  -3    5.39    8.28
  -3 -26  -1   27.85    5.63
  -3 -20   0   10.07    5.79
  -3  18  -4  197.39    2.52
  -2 -38  -4    3.40    8.65
  -2 -35  -3   10.55    7.37
  -2 -32  -2    7.14    7.31
  -2 -28  -1   27.56    6.36
  -2 -22   0   17.44    4.47
  -1 -38  -4   87.11    7.53
  -1 -32  -2   -1.78    6.17
  -1 -22   0   -2.95    4.86
  -1   9  -1   30.57    1.59
  -1  33 -12    2.63    7.58
   0 -37  -4   58.87    7.01
   0 -34  -3   74.48    6.42
   0   7  -1 1189.66    3.61
   0  27  -8   27.58    5.73
   0  30 -10   13.72    7.04
   1 -27  -2   -3.23    4.02
   1 -21  -1   -9.41    3.62
   1  27  -9   14.43    6.40
   1  30 -11    0.09    7.34
   2 -20  -2    3.47    2.28
   2  15  -5   36.29    4.31
   2  26 -10   11.65    7.28
   2  29 -12    3.85    8.62
   2  30 -13   67.49    9.20
   3 -28  -5   68.51    3.45
   3  -6  -3   22.39    2.33
   3   9  -5  210.22    5.23
   3  28 -14    7.64   10.18
   4 -31  -8   -0.21    2.99
   4 -12  -5   55.48    2.36
   4  -6  -5    7.26    3.12
   4  12  -8   15.67    5.81
   4  17 -10    4.09    6.67
   5  -1  -8    1.54    4.84
   5   5  -9    8.03    5.52
   5  14 -12   15.30    8.57
   5  16 -13   -1.80    8.47
   5  18 -14   13.13   10.19
   6   5 -13    5.13    7.75
  -6 -17  -3   11.91    7.75
  -6  -2  -3    7.72    5.49
  -6   5  -4   12.97    4.61
  -6   9  -5    3.96    4.02
  -5 -27  -3    3.12    9.49
  -5 -22  -2   -1.24    8.02
  -5 -12  -1   -1.65    5.82
  -5 -11  -1    8.86    6.02
  -5 -10  -1    2.60    5.70
  -5  -9  -1   84.92    6.10
  -5  -8  -1   31.13    5.19
  -5  -7  -1   25.81    5.66
  -5   3  -2   55.77    3.86
  -5  12  -4   -1.80    2.53
  -4 -32  -3   58.56   10.05
  -4 -28  -2   -2.85    7.91
  -4 -23  -1   -1.35    6.43
  -4 -13   0    2.52    5.48
  -4 -12   0   26.03    5.05
  -4 -11   0   45.77    4.30
  -4  -8   0    1.87    3.79
  -4  -7   0   -0.30    4.08
  -4  -6   0  106.62    4.48
  -4   4  -1   88.64    3.19
  -3 -31  -2   10.06    7.10
  -3 -27  -1    7.23    6.80
  -3 -21   0  111.31    6.54
  -3   2   0    1.73    2.84
  -3   8  -1   38.32    1.60
  -3  29 -10   33.03    5.50
  -2 -36  -3   -8.80    8.11
  -2 -23   0   11.64    5.09
  -2 -11   1  115.89    3.95
  -2 -10   1   -1.65    3.82
  -2  -9   1    4.53    3.75
  -2   4   0    4.31    1.76
  -2   9  -1  343.39    0.86
  -1 -28  -1   20.10    4.72
  -1  13  -2   56.75    2.51
  -1  29  -9   49.13    5.94
   0 -40  -5   29.00    7.98
   0 -31  -2   29.10    5.99
   0 -26  -1  928.70    6.91
   0  15  -3   36.53    3.57
   0  18  -4   16.10    4.17
   0  23  -6   -5.24    3.64
   0  25  -7   14.59    5.16
   0  31 -11    3.20    7.02
   0  32 -12   14.85    8.12
   1   2  -1  879.99    2.81
   1   8  -2    1.58    2.79
   1  25  -8    1.75    5.95
   1  32 -13    2.20    8.41
   2 -37  -6    3.85    5.66
   2   7  -3    3.98    3.78
   2  20  -7    3.47    5.29
   2  22  -8   13.41    5.88
   2  24  -9   -6.09    6.65
   3 -35  -7   14.68    4.62
   3 -32  -6   30.66    4.18
   3  18  -8    1.24    5.16
   3  20  -9   82.17    6.86
   3  22 -10   40.09    6.80
   4 -11  -5   26.23    2.39
   4 -10  -5   74.31    2.73
   4  -9  -5   -2.01    2.63
   4  -8  -5  490.92    4.20
   4  -7  -5   -1.58    2.86
   4   3  -6   20.41    4.17
   4   8  -7   38.55    5.11
   4  22 -13   11.41    8.42
   5 -16  -8   74.55    3.68
   5  -2  -8   49.38    4.77
   5   4  -9   -0.77    5.64
   5   8 -10   80.84    7.07
   5  11 -11   88.16    7.76
   6   0 -12   13.61    7.04
   6   4 -13    9.86    8.34
  -6 -19  -3   -7.92    8.66
  -6 -18  -3   -4.51    7.40
  -6  -1  -3    7.89    5.41
  -6  15  -7   -2.26    2.82
  -5 -28  -3    3.74    9.54
  -5 -23  -2   23.25    8.34
  -5 -15  -1   85.11    6.93
  -5 -14  -1   -6.97    6.55
  -5 -13  -1   -5.33    6.23
  -5  -6  -1   12.09    4.93
  -5  -5  -1   50.86    5.29
  -4 -29  -2   33.54    8.54
  -4 -24  -1    4.65    6.72
  -4 -16   0   22.51    6.03
  -4 -15   0   -2.24    5.82
  -4 -14   0  118.67    5.23
  -4  -5   0  194.56    4.43
  -4  -4   0   13.59    4.17
  -3 -35  -3    6.58    7.64
  -3 -32  -2   -3.48    8.01
  -3 -22   0    8.20    6.32
  -3  26  -8    0.63    4.12
  -2 -33  -2   -3.82    7.08
  -2 -29  -1   28.94    6.84
  -2 -24   0    2.51    5.48
  -2 -13   1   88.58    4.10
  -2 -12   1  695.24    4.88
  -2  -8   1  994.23    5.09
  -2  -7   1    4.20    3.60
  -2  13  -2   77.53    1.78
  -2  19  -4   25.73    2.91
  -2  27  -8   58.45    5.01
  -2  30 -10    3.94    5.67
  -1 -39  -4    7.59    7.75
  -1 -36  -3    3.92    6.70
  -1 -33  -2    3.89    6.05
  -1 -29  -1   26.12    5.78
  -1 -23   0  474.84    5.66
  -1  19  -4   17.50    3.15
  -1  30 -10    7.48    6.39
   0 -35  -3    2.84    6.17
   0 -20   0  918.62    6.04
   0  28  -9   31.21    6.20
   1 -38  -5    9.80    6.59
   1 -32  -3  109.86    5.22
   1 -22  -1   37.20    3.44
   1  12  -3  235.41    3.89
   2 -31  -4   24.12    4.11
   3 -10  -3    4.07    1.61
   3   3  -4  188.44    4.22
   3  15  -7   -1.94    5.24
   3  25 -12    7.91    6.95
   3  26 -13   -2.42    8.59
   4  14  -9   67.74    6.05
   4  16 -10   26.73    6.83
   5  -4  -8   49.81    4.64
   5  -3  -8   74.19    4.64
   5  13 -12    2.25    8.18
   5  15 -13   -3.37    9.37
   5  17 -14    6.84    8.41
   6  -1 -12   34.14    6.98
  -6 -20  -3    5.99    8.96
  -6   0  -3   -7.42    5.22
  -5 -29  -3   -8.21    9.72
  -5 -24  -2    9.33    8.34
  -5 -17  -1   12.78    6.53
  -5 -16  -1   48.35    6.74
  -5  -4  -1   11.39    4.32
  -5   4  -2   32.08    3.63
  -4 -33  -3   -6.34    8.53
  -4 -25  -1    7.42    7.31
  -4 -17   0   -0.64    6.07
  -4  -3   0   11.13    3.87
  -4  18  -5    2.39    1.68
  -4  24  -8    1.81    3.36
  -3 -36  -3    2.70    9.16
  -3 -28  -1   -3.38    5.69
  -3 -23   0   45.94    6.34
  -3  15  -3  257.36    1.81
  -2 -37  -3    4.62    7.99
  -2 -30  -1   17.85    6.91
  -2 -15   1  204.92    4.67
  -2 -14   1  127.63    3.69
  -2  -6   1   78.89    3.10
  -2  31 -11   -2.11    6.07
  -1 -24   0   48.95    5.30
  -1 -12   1  131.95    3.94
  -1 -11   1   20.47    3.09
  -1 -10   1    1.72    2.98
  -1  -9   1   -7.78    3.36
  -1  -8   1  437.84    3.91
  -1  16  -3  171.99    3.55
  -1  27  -8   87.64    5.56
   0 -38  -4    0.99    6.58
   0 -27  -1  201.02    5.22
   0  11  -2   10.84    2.96
   0  26  -8   42.01    5.47
   0  29 -10    0.53    6.22
   1 -28  -2   -3.82    3.80
   1  15  -4   15.20    4.00
   1  26  -9   -3.10    6.70
   1  29 -11   59.42    7.61
   1  30 -12    0.01    7.70
   2 -27  -3    7.56    3.25
   2   0  -2 2345.88    5.16
   2  25 -10   79.67    7.31
   2  28 -12   21.76    7.42
   2  29 -13    1.47    8.36
   3   8  -5   87.45    3.82
   3  23 -11    0.13    6.59
   4   2  -6   71.23    4.18
   4   7  -7   28.01    4.07
   4  18 -11    5.81    6.61
   4  21 -13    7.47    8.13
   5 -15  -8    0.37    3.55
   5  -5  -8   46.28    4.45
   5   7 -10   89.71    6.88
   5  16 -14    2.56    9.31
   6  -3 -12   24.51    7.37
   6  -2 -12   -2.19    6.81
   6   3 -13    0.86    7.53
  -6 -21  -3   -1.62    8.42
  -6   1  -3   -0.89    4.83
  -5 -25  -2   -2.78    7.39
  -5 -18  -1   24.89    6.93
  -5   9  -3   11.61    3.13
  -4 -30  -2   14.06    6.94
  -4 -26  -1    0.33    7.55
  -4 -19   0   12.31    5.92
  -4 -18   0    5.84    5.27
  -4   5  -1    2.88    2.86
  -3 -24   0    1.18    6.05
  -2 -34  -2   18.53    6.79
  -2 -25   0    1.61    4.89
  -2 -16   1  653.48    5.30
  -2  -5   1   96.58    3.09
  -2  16  -3    6.75    2.20
  -2  25  -7   30.39    3.98
  -1 -40  -4    0.41    7.33
  -1 -37  -3   98.73    7.70
  -1 -34  -2   10.40    5.97
  -1 -30  -1    5.73    6.29
  -1 -14   1    4.40    3.95
  -1 -13   1  107.88    3.44
  -1  -7   1  340.36    3.69
  -1  21  -5   43.70    4.10
  -1  25  -7   -4.93    4.44
  -1  32 -12    2.31    7.02
   0 -32  -2   48.27    5.81
   0 -21   0  112.75    4.24
   0  24  -7   15.79    4.93
   0  30 -11   29.74    6.66
   1 -39  -5   -8.41    6.86
   1 -36  -4    6.50    6.51
   1  24  -8    0.19    5.96
   1  31 -13    2.67    8.47
   2 -38  -6    2.84    5.95
   2 -35  -5   -0.06    5.12
   2  19  -7    0.04    5.18
   2  21  -8    6.55    5.54
   3 -29  -5   64.55    3.67
   3 -24  -4   39.88    2.47
   3  19  -9   -1.85    5.45
   3  24 -12   -2.94    8.23
   4   1  -6   50.59    3.90
   4  13  -9   20.18    5.25
   4  15 -10    5.35    6.73
   4  22 -14   22.46    9.86
   5 -14  -8    3.65    3.55
   5  -7  -8   41.21    4.48
   5  -6  -8    0.90    4.31
   5   6 -10   -3.55    6.50
   5   9 -11   79.73    6.75
   5  12 -12    3.54    6.78
   5  14 -13   -8.63    8.56
   6   2 -13   29.90    7.68
  -6 -13  -2   -2.10    6.69
  -6 -12  -2    4.63    6.73
  -6 -11  -2   14.71    7.00
  -6 -10  -2   88.51    7.11
  -6  -8  -2   -1.01    6.07
  -6  10  -5   -0.64    3.89
  -5 -26  -2    2.00    8.72
  -5 -20  -1   -3.18    7.82
  -5 -19  -1   27.73    6.58
  -5  -2  -1    1.94    3.80
  -4 -31  -2   68.07    8.87
  -4 -27  -1   41.31    7.53
  -4 -20   0   19.53    6.52
  -4  -2   0  149.97    3.94
  -4  22  -7   -0.40    2.86
  -3 -30  -1   53.85    7.82
  -3 -14   1    6.45    4.78
  -3 -13   1  113.03    4.24
  -3 -12   1  280.14    4.61
  -3 -11   1  156.04    4.12
  -3 -10   1   19.64    3.76
  -3  -9   1  163.26    4.15
  -3  -8   1   77.95    4.44
  -3   3   0   14.16    2.42
  -3  20  -5   42.22    2.68
  -3  24  -7   -2.68    3.57
  -3  27  -9    3.96    4.36
  -2 -38  -3    0.36    8.22
  -2 -31  -1    3.45    6.96
  -2 -26   0   20.53    5.65
  -2 -18   1  646.69    6.24
  -2  -4   1  143.36    3.47
  -2  21  -5    3.74    3.06
  -2  23  -6   -0.91    3.62
  -2  28  -9   63.08    5.60
  -1 -25   0    8.45    4.08
  -1 -16   1  317.82    4.68
  -1 -15   1  712.30    4.81
  -1  -6   1   -0.15    3.17
  -1  23  -6    1.05    3.78
  -1  28  -9    1.98    5.52
   0 -39  -4   32.34    7.64
   0 -36  -3   -1.63    6.26
   0 -28  -1   87.95    5.15
   0 -22   0  363.82    4.84
   0  31 -12   16.95    7.40
   0  32 -13    0.39    8.28
   1 -29  -2  146.49    4.92
   1 -23  -1   38.69    3.34
   1   7  -2    3.69    3.16
   1  27 -10    0.17    6.39
   2 -32  -4   92.27    4.68
   2  10  -4   43.43    3.95
   2  27 -12   21.31    8.15
   3   2  -4  479.84    4.77
   3  25 -13    6.64    7.90
   3  26 -14    7.13    9.50
   4  17 -11   23.13    6.52
   5 -22  -9   -0.87    2.77
   5 -13  -8   62.13    3.86
   5 -12  -8   16.67    3.93
   5 -10  -8   -0.31    4.00
   5  -8  -8    2.43    4.05
   5   1  -9   73.57    5.76
   6  -6 -12   -8.49    6.58
   6   1 -13    3.35    8.09
  -6 -16  -2   45.93    8.42
  -6 -15  -2   -5.64    7.36
  -6 -14  -2    0.47    6.06
  -6  -7  -2    2.87    6.07
  -6  -6  -2    7.60    5.90
  -6   2  -3   13.07    5.05
  -6  13  -6   -2.04    3.10
  -5 -27  -2   21.33    9.17
  -5 -21  -1   46.42    8.15
  -5  -1  -1   16.58    4.32
  -5   5  -2    5.62    3.36
  -4 -32  -2   -2.84    8.87
  -4 -21   0   69.29    6.64
  -4  -1   0    9.35    3.51
  -3 -25   0   14.77    5.73
  -3 -16   1  110.20    5.46
  -3 -15   1   57.77    4.42
  -3  -7   1   -2.66    3.36
  -3  -6   1  546.74    5.34
  -3  22  -6   43.72    3.44
  -2 -35  -2   10.07    6.99
  -2 -27   0   -5.60    6.03
  -2  29 -10    4.73    5.97
  -1 -38  -3   32.32    7.82
  -1 -35  -2   -4.30    6.13
  -1 -31  -1    6.49    6.24
  -1 -26   0  253.11    6.20
  -1 -17   1   34.30    4.12
   0 -33  -2   10.52    5.91
   0  14  -3  653.55    4.89
   0  17  -4   42.69    3.94
   1   1  -1  114.39    2.18
   1  17  -5    0.63    4.41
   1  25  -9    1.84    6.35
   1  29 -12   25.18    7.92
   2 -28  -3   52.45    3.71
   2 -22  -2   -6.67    2.62
   2  -1  -2  202.66    2.79
   2  29 -14    3.47    9.15
   3  18  -9    7.83    6.51
   3  20 -10   11.67    6.37
   4   0  -6  415.34    5.38
   4   9  -8  158.17    6.05
   4  18 -12   10.86    8.03
   4  21 -14   -1.07    9.01
   5 -11  -8    7.57    3.84
   5   0  -9    2.73    5.69
   5   5 -10    6.18    6.00
   5   8 -11  -10.10    6.67
   6 -13 -12    7.88    6.35
   6  -8 -12    1.52    5.93
   6  -7 -12   -1.13    6.30
   6   0 -13   -4.30    7.92
  -6 -18  -2   18.26    8.78
  -6 -17  -2    8.56    6.74
  -6  -5  -2    3.52    5.74
  -6   7  -4    9.45    4.24
  -5 -28  -2   15.60    9.38
  -5 -22  -1   19.90    7.28
  -4 -28  -1   58.11    7.18
  -4 -22   0   -1.68    5.73
  -4  20  -6   47.23    2.54
  -4  25  -9   -3.71    4.10
  -3 -35  -2    3.58    8.77
  -3 -31  -1   33.31    7.05
  -3 -26   0   14.41    5.60
  -3 -18   1   60.59    5.53
  -3 -17   1   20.12    4.50
  -3  -5   1   18.07    3.92
  -3  28 -10    8.90    5.21
  -2 -39  -3  -10.68    8.75
  -2 -36  -2   64.88    8.60
  -2 -32  -1   -6.67    6.72
  -2 -20   1    1.64    4.86
  -2  -3   1  126.26    3.23
  -2  26  -8   10.83    4.40
  -2  30 -11   30.68    6.18
  -2  31 -12    7.91    6.83
  -1 -18   1   -4.82    4.26
  -1  30 -11    4.92    6.26
  -1  31 -12    9.75    7.26
   0 -40  -4    7.37    8.29
   0 -37  -3   81.18    6.67
   0 -29  -1   65.13    5.07
   0 -23   0   36.41    4.18
   0  25  -8    1.08    5.32
   0  28 -10    8.89    6.43
   1 -40  -5    1.99    6.90
   1 -37  -4   34.71    6.45
   1 -34  -3    6.94    6.22
   1 -24  -1  105.50    3.69
   1  23  -8    8.03    5.53
   1  31 -14    8.61    8.36
   2   5  -3   34.42    3.53
   2  22  -9   25.38    5.24
   3   1  -4  268.37    4.10
   3   6  -5  221.36    4.75
   3  10  -6   28.39    4.07
   3  23 -12    0.92    6.83
   3  24 -13   30.30    8.34
   4  -1  -6   49.53    4.26
   4  16 -11    8.89    6.24
   4  22 -15   -4.37    8.25
   5  10 -12   -2.57    7.82
   5  14 -14   17.33    8.70
   6 -12 -12   -0.79    6.02
   6 -11 -12    2.22    5.83
   6 -10 -12    0.69    5.67
   6  -1 -13   -2.89    7.36
  -6 -20  -2   29.09    9.36
  -6 -19  -2    4.08    7.71
  -6  -4  -2   32.79    5.86
  -5 -29  -2   -0.21    9.59
  -5 -24  -1   15.53    8.26
  -5 -23  -1    5.28    7.05
  -5   0  -1   98.55    4.17
  -4 -33  -2   15.34    8.26
  -4 -29  -1   54.69    7.37
  -4 -23   0   19.85    5.90
  -4   0   0   39.30    3.52
  -3 -27   0   -6.11    6.48
  -3 -19   1   11.04    4.50
  -3  -4   1  351.16    4.58
  -3  29 -11    6.81    5.89
  -2 -33  -1   49.00    7.19
  -2 -28   0    2.38    6.16
  -2 -21   1   68.55    5.32
  -1 -39  -3    8.77    7.64
  -1 -36  -2   -3.44    6.73
  -1 -32  -1    4.13    6.19
  -1 -27   0  259.01    6.36
  -1 -19   1  121.76    4.55
  -1  18  -4  493.24    4.65
   0 -34  -2   -4.68    5.90
   0 -24   0  219.10    4.92
   0   6  -1    9.11    2.16
   0  19  -5   24.29    4.44
   0  31 -13    3.82    7.45
   1 -30  -2    6.80    4.30
   1  19  -6   15.76    4.23
   1  26 -10   33.15    6.62
   2 -33  -4   -0.21    4.38
   2  26 -12    2.82    7.81
   3  21 -11  101.78    6.27
   3  25 -14    9.30    8.15
   3  26 -15  -14.26   10.05
   4 -32  -8    0.05    2.71
   4   8  -8    4.15    5.11
   5   7 -11   53.90    6.59
   5  15 -15   20.17    9.56
   6  -3 -13    6.85    7.56
   6  -2 -13   38.95    7.38
   6   2 -14    4.74    7.94
  -6 -22  -2   17.29    9.77
  -6 -21  -2   -8.96    9.12
  -5 -25  -1   10.91    8.36
  -5 -14   0    8.12    6.24
  -5 -13   0   13.41    6.35
  -5 -12   0   15.19    6.24
  -5 -11   0   16.41    5.64
  -5   6  -2    6.02    3.20
  -4 -34  -2   10.89    9.60
  -4 -30  -1    4.28    7.93
  -4 -24   0   -3.55    5.77
  -4   6  -1   36.46    2.69
  -3 -28   0   47.80    6.87
  -3 -21   1   39.92    6.00
  -3 -20   1  234.30    5.82
  -3  25  -8   54.72    4.23
  -2 -37  -2   -4.35    8.59
  -2 -29   0   40.21    6.71
  -2 -22   1   81.12    5.44
  -1 -28   0   94.77    5.88
  -1 -20   1  818.39    6.19
  -1  12  -2  200.93    2.62
  -1  20  -5   19.65    3.75
  -1  24  -7   33.09    4.33
  -1  27  -9   43.57    5.27
   0 -30  -1   77.56    5.22
   0  10  -2   43.55    2.86
   0  26  -9   13.71    5.66
   1 -38  -4   -4.72    6.68
   1 -25  -1   63.73    4.02
   1  27 -11   92.44    7.06
   2 -29  -3   38.10    3.83
   2 -23  -2   13.68    2.69
   2  12  -5   33.44    3.94
   2  15  -6    7.27    3.54
   2  23 -10   -6.25    5.49
   2  27 -13   12.27    7.64
   2  28 -14    6.96    7.97
   3 -30  -5    4.18    3.49
   3 -25  -4   13.23    2.36
   3   0  -4  -10.26    3.42
   3   9  -6   20.55    4.48
   3  12  -7   32.82    5.03
   3  17  -9   -0.69    5.05
   3  22 -12   32.17    7.78
   4  -2  -6   74.03    4.23
   4  13 -10   -3.86    5.80
   4  15 -11   -2.36    6.73
   4  17 -12    4.50    6.71
   5  -2  -9   12.93    5.05
   5   3 -10   21.37    5.68
   5   9 -12   45.13    7.27
   5  11 -13   -2.15    8.96
   5  13 -14    6.99    8.69
   6   1 -14   -5.38    8.63
  -7  -2  -4   30.88    6.97
  -6   4  -3    0.10    4.28
  -5 -26  -1    6.29    8.32
  -5 -17   0   -4.19    6.39
  -5 -16   0   15.16    6.42
  -5 -15   0    7.69    5.39
  -5  -8   0   11.03    5.36
  -5   1  -1   14.95    3.58
  -4 -31  -1   -6.35    8.60
  -4 -25   0  152.55    6.90
  -4 -15   1   -2.96    5.83
  -4 -14   1   13.43    5.66
  -4 -13   1   10.02    5.40
  -4 -12   1   36.24    5.26
  -4 -11   1   50.60    5.28
  -4 -10   1    5.95    4.66
  -4   1   0   10.10    3.38
  -4  26 -10   27.05    4.49
  -3 -33  -1    7.58    7.24
  -3 -29   0   38.32    7.32
  -3 -22   1   51.63    6.63
  -3  -3   1  126.49    3.86
  -3   4   0   73.67    2.46
  -2 -34  -1    1.48    8.31
  -2  18  -4   16.81    2.85
  -2  24  -7   20.27    4.03
  -2  27  -9   -3.71    5.13
  -1 -40  -3    7.17    7.38
  -1 -37  -2   -5.27    6.87
  -1 -33  -1   45.34    6.32
  -1 -21   1   90.89    5.03
  -1  -4   1  458.68    2.80
  -1  15  -3  965.84    4.35
  -1  22  -6    2.61    3.72
   0 -38  -3   16.01    6.53
   0 -35  -2    6.75    6.02
   0 -25   0   25.71    4.29
   1 -35  -3   -4.58    5.86
   1 -31  -2    8.39    4.74
   1   6  -2   50.78    2.77
   1  10  -3   14.97    3.03
   1  28 -12   24.52    6.51
   1  29 -13    3.68    7.87
   1  30 -14   17.38    7.91
   2 -37  -5   -2.20    5.53
   2  -2  -2  210.00    2.51
   2  21  -9    0.92    4.91
   3 -34  -6    5.36    4.25
   3  20 -11   45.45    7.03
   3  24 -14   -2.11    8.81
   3  25 -15   54.52    9.78
   4   7  -8    6.89    5.00
   4  10  -9    4.19    5.63
   4  18 -13   -0.28    7.19
   5 -21  -9   15.69    3.06
   5   8 -12   32.17    6.70
   5  14 -15   12.09    9.41
   6  -5 -13    3.29    6.54
   6   0 -14   -4.19    8.55
  -7  -1  -4    8.11    6.75
  -6   8  -4    3.48    3.93
  -6  11  -5   19.18    3.62
  -5 -27  -1   -7.61    9.39
  -5 -19   0    2.20    7.54
  -5 -18   0   68.67    6.56
  -5  -7   0    1.88    4.82
  -5  -6   0   15.29    4.80
  -5  10  -3   46.74    2.83
  -5  13  -4   32.92    2.20
  -4 -26   0   48.29    6.92
  -4 -17   1    7.59    6.02
  -4 -16   1    9.72    5.17
  -4  -9   1   28.09    4.60
  -4  -8   1   83.94    4.64
  -3 -23   1    2.95    6.52
  -2 -38  -2   -2.24    7.94
  -2 -30   0    7.41    5.95
  -2 -24   1    5.98    5.35
  -2  20  -5   35.12    3.34
  -2  22  -6   15.61    3.49
  -1 -34  -1    6.63    6.31
  -1 -29   0   19.52    5.89
  -1 -22   1   46.00    4.93
  -1  29 -11    0.75    6.01
  -1  30 -12   33.02    7.20
  -1  31 -13   28.29    8.42
   0 -31  -1   11.30    5.09
   0  13  -3  374.89    4.09
   0  24  -8   22.33    5.31
   0  27 -10    1.90    6.02
   0  28 -11    5.33    6.30
   0  31 -14    4.94    8.00
   1 -26  -1   24.19    4.01
   1 -13   0   -1.39    2.34
   1  18  -6   71.35    4.75
   1  22  -8   20.32    5.45
   2 -34  -4    6.00    4.82
   2 -24  -2    1.82    2.98
   2   4  -3    8.31    3.49
   2  26 -13    8.89    8.28
   2  27 -14   29.64    8.50
   2  28 -15   19.33    9.61
   3  14  -8   15.59    4.66
   3  16  -9   -2.05    5.74
   3  18 -10    4.09    6.27
   3  21 -12   11.86    7.15
   4  -3  -6   21.14    3.61
   4  12 -10   37.10    6.46
   4  14 -11    7.09    7.13
   4  16 -12   14.77    6.41
   4  19 -14    4.14    7.25
   4  20 -15   12.81    9.55
   5  -4  -9    1.05    4.53
   5  10 -13   23.28    7.70
   6  -7 -13   21.27    7.01
   6  -6 -13   35.58    7.17
   6  -1 -14    1.93    8.41
  -6 -17  -1    7.51    7.88
  -6 -16  -1    6.66    7.37
  -6 -15  -1   15.11    7.86
  -6 -14  -1    1.19    7.01
  -6 -13  -1   -2.32    6.86
  -6 -12  -1   -1.43    7.17
  -6 -11  -1   -3.99    6.97
  -6   0  -2    0.31    4.82
  -5 -28  -1    0.69   10.11
  -5 -21   0   16.79    8.07
  -5 -20   0   31.54    6.86
  -5  -5   0   10.24    4.41
  -5   2  -1    1.20    3.68
  -5  22  -9   -3.29    3.05
  -4 -32  -1   -6.41    7.73
  -4 -27   0   -0.14    6.53
  -4 -19   1   63.48    6.32
  -4 -18   1   34.20    5.30
  -4  -7   1  152.26    4.97
  -4  23  -8   -0.18    3.61
  -3 -24   1   20.40    6.20
  -3  -2   1   21.39    3.22
  -3  26  -9   10.97    4.19
  -2 -35  -1   10.86    8.01
  -2 -31   0   11.78    6.82
  -2  29 -11    6.81    5.93
  -2  30 -12   11.40    6.49
  -1 -38  -2   49.01    7.37
  -1 -30   0   39.90    6.12
  -1 -23   1   47.95    5.27
  -1  25  -8   12.11    4.87
   0 -39  -3   10.55    7.38
   0 -36  -2  141.26    7.02
   0 -26   0  114.30    4.76
   0  22  -7   20.37    4.72
   0  29 -12    0.42    6.85
   0  30 -13   -2.58    6.94
   1 -39  -4   30.65    6.67
   1 -32  -2   16.99    4.94
   1 -15   0   19.39    2.40
   1 -14   0   49.72    2.31
   1 -12   0  257.66    2.28
   1 -11   0  393.66    2.39
   2 -30  -3   52.67    3.92
   2   8  -4   59.26    3.43
   2  22 -10   10.07    5.53
   3  -1  -4  277.03    3.71
   3   4  -5  156.25    4.61
   3   8  -6  281.44    5.12
   3  22 -13    4.09    7.88
   4  -4  -6   22.03    3.75
   4   6  -8   -1.92    4.94
   4   9  -9   26.84    5.70
   4  17 -13   21.06    8.27
   5  -5  -9   -3.93    4.36
   5   1 -10   14.98    5.29
   5   4 -11  124.82    6.85
   5   7 -12    4.95    6.66
   5  11 -14    3.45    8.43
   5  13 -15   19.13    8.43
   6  -9 -13    3.39    7.24
   6  -8 -13   12.04    6.75
  -7  -7  -3   -1.09    7.21
  -7  -6  -3    3.43    6.74
  -7   0  -4   -4.12    6.44
  -6 -19  -1   13.81    8.69
  -6 -18  -1    1.37    7.92
  -6  -8  -1   47.19    6.38
  -6  -7  -1   89.38    6.86
  -6   5  -3   -4.25    4.07
  -5 -29  -1   10.61   10.22
  -5 -22   0    6.85    8.06
  -5  -4   0   40.99    4.91
  -4 -33  -1   45.92    9.33
  -4 -28   0  -12.03    6.73
  -4 -21   1   -0.95    6.63
  -4 -20   1   12.66    5.35
  -4  -6   1   20.33    4.30
  -4   2   0  154.52    3.74
  -3 -25   1   21.70    6.71
  -3  27 -10   26.86    5.13
  -2 -39  -2   13.45    8.51
  -2 -36  -1    2.76    8.09
  -2 -26   1   14.33    5.96
  -2  -1   1   33.83    2.32
  -2   5   0  878.31    2.15
  -2  25  -8   86.44    4.74
  -1 -35  -1   10.87    6.29
  -1 -24   1   93.25    5.11
  -1  -3   1  323.39    2.90
  -1   8  -1   -0.49    1.53
  -1  23  -7   -1.25    4.26
  -1  26  -9   74.16    6.26
   0 -32  -1   20.37    5.30
   0 -27   0    9.92    4.19
   0 -14   1  136.86    3.42
   0 -13   1   72.13    3.07
   1 -36  -3   66.75    6.31
   1 -27  -1  295.84    4.91
   1 -16   0  140.41    2.77
   1  23  -9   17.62    5.83
   1  27 -12   52.05    7.61
   1  28 -13   -2.53    7.76
   1  29 -14    1.78    7.65
   2  16  -7   18.77    4.83
   3 -31  -5  104.57    3.96
   3 -26  -4   14.51    2.72
   3  23 -14   39.80    8.10
   3  24 -15   -1.02    8.26
   4  15 -12   46.91    6.89
   4  18 -14   34.20    7.43
   4  19 -15   70.35   10.57
   5 -20  -9    6.98    3.24
   5  -6  -9   67.05    4.80
   5   0 -10  -11.12    5.85
   5   9 -13    3.52    6.62
   5  12 -15    9.32    9.08
  -7  -5  -3   12.93    6.60
  -7   1  -4   11.13    6.54
  -6 -21  -1    9.03    9.46
  -6 -20  -1  -16.10    7.78
  -6   1  -2    9.61    4.58
  -5 -24   0   10.02    8.50
  -5 -23   0   11.59    7.03
  -5   7  -2    6.82    3.07
  -4 -34  -1    9.17    9.62
  -4 -29   0    0.95    7.19
  -4 -22   1   79.47    6.05
  -4  -5   1    0.92    3.91
  -3 -26   1   48.03    6.64
  -3  -1   1    4.90    3.05
  -3  17  -4   19.21    2.02
  -3  21  -6   18.37    3.16
  -3  28 -11   13.17    5.60
  -2 -32   0    0.46    6.03
  -2 -27   1    5.76    6.12
  -2  15  -3   76.58    2.35
  -1 -39  -2   -6.13    7.02
  -1 -31   0   25.66    6.30
  -1  17  -4   32.13    3.02
   0 -40  -3   14.52    7.51
   0 -33  -1  115.60    6.43
   0 -16   1   25.29    3.49
   0 -15   1   46.26    3.35
   0 -12   1   10.25    2.95
   0 -11   1  143.95    3.00
   0  26 -10   10.65    5.99
   1 -17   0   30.89    2.67
   1 -10   0  428.95    2.06
   1   0  -1 9999.00    6.05
   1   9  -3   34.45    3.57
   1  15  -5   15.53    3.25
   2 -38  -5   22.50    5.60
   2 -35  -4   20.87    4.85
   2 -25  -2   37.01    3.05
   2  -3  -2  335.16    2.38
   2  24 -12    8.92    6.37
   2  25 -13    5.12    8.13
   2  26 -14    9.36    8.38
   3 -35  -6    4.88    4.75
   3  17 -10    4.95    5.36
   4   1  -7   -3.06    4.02
   5  -7  -9   -3.96    4.41
   5  -1 -10   12.59    5.81
   5   6 -12  102.95    6.88
   5   8 -13    7.62    7.21
   5  10 -14    7.60    9.09
  -7  -4  -3    1.52    6.45
  -6 -23  -1    8.47    9.93
  -6 -22  -1   -2.25    8.13
  -5 -25   0   -6.16    8.25
  -5  -3   0   -4.31    4.22
  -5   3  -1    1.79    3.31
  -4 -30   0   60.27    7.51
  -4 -24   1   81.99    7.35
  -4 -23   1  136.88    6.50
  -4  -4   1   28.86    3.89
  -4   7  -1    5.49    2.35
  -3 -27   1   -3.09    6.52
  -3  19  -5    5.17    2.50
  -2 -37  -1   44.22    9.01
  -2 -33   0   10.85    7.23
  -2 -16   2   44.60    4.20
  -2 -15   2  865.29    6.18
  -2 -14   2   50.20    4.22
  -2 -13   2  203.44    4.58
  -2  26  -9   -1.30    4.93
  -1 -36  -1    0.69    6.86
  -1 -25   1   64.96    4.48
  -1  19  -5    0.17    3.28
  -1  21  -6   18.99    3.76
  -1  27 -10    4.87    5.72
  -1  28 -11   19.91    6.12
  -1  29 -12   -4.15    7.01
   0 -37  -2    4.14    6.10
   0 -28   0   64.30    5.04
   0 -18   1  179.72    4.36
   0 -17   1  478.55    4.09
   0 -10   1 1752.66    4.71
   0  23  -8    3.79    4.97
   0  27 -11   40.09    6.62
   0  28 -12   -5.04    6.54
   0  29 -13    9.61    7.07
   0  30 -14   16.56    7.89
   1 -33  -2   53.49    5.00
   1 -28  -1  -10.37    4.16
   1 -18   0  838.48    3.86
   1  12  -4  744.19    5.47
   1  29 -15   -6.70   10.11
   2 -31  -3    0.82    3.91
   2   3  -3   84.81    2.83
   2   7  -4   22.45    3.77
   2  21 -10   25.29    5.52
   3   3  -5   48.48    4.30
   3   7  -6   19.92    3.59
   3  18 -11   -1.26    6.26
   3  21 -13   -1.72    6.55
   3  22 -14   14.96    8.37
   3  23 -15    6.62    8.96
   4  -6  -6   70.42    3.50
   4  10 -10   33.55    6.38
   4  12 -11   72.07    7.02
   4  14 -12   -1.59    7.11
   4  17 -14   -1.07    8.22
   4  19 -16   -8.17    9.68
   5 -19  -9    1.26    3.40
   5  -8  -9   13.15    4.40
   5   5 -12   54.68    6.73
  -7  -3  -3   10.20    6.33
  -7   2  -4   28.48    6.34
  -6  -4  -1   18.96    6.24
  -6   2  -2   -4.70    4.50
  -6   9  -4    2.17    3.58
  -6  14  -6    4.01    2.54
  -5 -26   0   -1.52    7.38
  -5  -2   0  205.39    5.35
  -4 -31   0    6.92    7.58
  -4 -25   1   40.66    7.29
  -4  24  -9    3.64    4.03
  -3 -33   0   27.86    7.39
  -3 -28   1    3.53    6.40
  -3 -18   2   58.36    5.51
  -3 -17   2    0.37    5.05
  -3 -16   2    2.35    4.34
  -3 -15   2    4.41    3.98
  -3 -14   2   82.21    4.30
  -3 -13   2  113.90    4.38
  -3 -12   2   54.71    4.43
  -3 -11   2    2.49    4.34
  -3   5   0  268.45    2.77
  -3  24  -8   21.18    3.99
  -2 -28   1   10.87    5.31
  -2 -18   2  118.05    4.77
  -2 -17   2   93.35    3.73
  -2  23  -7  155.40    4.64
  -2  27 -10   25.48    5.50
  -2  28 -11   37.57    6.65
  -2  29 -12   -2.03    6.29
  -1 -40  -2   -6.60    7.17
  -1 -32   0   54.11    6.49
  -1 -26   1   37.76    4.45
  -1  24  -8   18.46    4.62
   0 -41  -3    5.73    8.60
   0 -34  -1   10.10    6.05
   0 -19   1  381.23    4.90
   0   9  -2  258.50    3.12
   1 -19   0  186.61    3.16
   1  22  -9    0.94    5.62
   1  26 -12   -1.87    6.75
   1  27 -13    0.27    7.60
   1  28 -14   -2.15    7.90
   2  17  -8   25.20    5.47
   2  19  -9   51.37    5.29
   2  22 -11   47.58    6.09
   2  26 -15   -0.59    9.39
   3  16 -10    0.72    6.53
   4   0  -7    4.22    3.88
   4   7  -9   86.31    5.95
   5 -10  -9   15.90    4.25
   5  -2 -10   22.95    5.63
   5   2 -11   -1.89    5.56
   5   7 -13   17.70    7.14
   5   9 -14    6.82    7.84
  -7  -2  -3   -0.94    6.52
  -6  -3  -1   33.53    5.89
  -5 -28   0   23.41    9.68
  -5 -27   0    1.65    7.43
  -5 -17   1   41.69    6.71
  -5 -16   1  -13.88    6.84
  -5 -15   1   46.66    7.13
  -5 -14   1  -12.47    6.56
  -5 -13   1   29.16    6.76
  -5 -12   1    5.97    6.04
  -4 -32   0   33.53    8.76
  -4 -26   1    2.61    7.19
  -4  -3   1  215.10    4.51
  -4   3   0    9.04    3.07
  -3 -34   0    0.60    7.97
  -3 -20   2   -4.72    5.79
  -3 -19   2  242.09    5.60
  -3 -10   2   58.85    3.94
  -3  -9   2   -1.30    4.13
  -3   0   1  222.47    3.43
  -3   9  -1   -1.13    1.19
  -2 -38  -1    0.28    8.22
  -2 -34   0    3.88    6.57
  -2 -29   1    0.77    6.59
  -2 -20   2    4.67    4.92
  -2 -19   2  213.91    5.04
  -2   0   1    0.20    2.08
  -1 -37  -1   29.48    7.59
  -1 -33   0    7.15    6.24
  -1 -27   1  277.16    6.48
  -1  14  -3  885.88    4.44
   0 -38  -2    4.91    6.71
   0 -29   0   14.00    4.76
   0 -20   1  528.31    5.22
   0  -9   1 1218.60    3.99
   0   5  -1   16.71    1.95
   0  12  -3    7.99    3.19
   0  19  -6   46.09    4.56
   1 -34  -2    5.00    5.86
   1 -29  -1   77.76    4.64
   1 -20   0  562.97    4.23
   1  -9   0  138.48    1.67
   2 -39  -5    9.62    6.22
   2 -36  -4    2.66    4.99
   2 -32  -3   96.14    4.66
   2 -26  -2   -4.06    3.03
   2  24 -13   46.11    7.75
   2  25 -14   30.05    8.46
   3 -27  -4   37.33    2.91
   3  14  -9    7.81    4.88
   3  20 -13    2.78    7.33
   3  23 -16   20.28    9.94
   4  -7  -6  128.51    3.65
   4   9 -10   49.81    6.66
   4  11 -11   -3.63    6.55
   4  13 -12   -1.93    7.50
   4  17 -15    2.06    8.42
   4  18 -16    1.19    9.72
   5 -18  -9    4.46    3.21
   5 -17  -9   40.00    4.00
   5 -11  -9   26.71    4.13
   5  -3 -10   30.11    5.48
   5   1 -11   -2.16    6.01
   5   4 -12   16.32    6.93
   5  10 -15    2.67    8.64
  -7   3  -4   -1.30    6.06
  -6 -16   0   16.48    7.36
  -6 -15   0    1.03    6.97
  -6 -14   0   73.79    7.52
  -6 -13   0    9.52    6.89
  -6  12  -5   11.25    3.13
  -5 -29   0   -1.57    9.30
  -5 -20   1   -6.86    7.96
  -5 -19   1   -3.37    7.12
  -5 -18   1   -0.61    5.92
  -5 -11   1    3.46    4.78
  -5  -1   0    4.84    3.64
  -5   4  -1    9.58    3.29
  -4 -33   0   11.87    9.83
  -4 -27   1  104.12    7.31
  -4  21  -7    2.56    3.11
  -4  25 -10    1.64    4.62
  -3 -35   0    4.43    8.35
  -3 -30   1   -3.31    7.66
  -3 -22   2  155.25    6.84
  -3 -21   2   25.91    5.02
  -3  -8   2  698.93    6.25
  -3  25  -9   87.50    4.61
  -2 -39  -1   -4.84    8.50
  -2 -35   0   67.93    9.07
  -2 -30   1   21.09    7.26
  -2 -22   2  -10.01    5.11
  -2 -21   2   33.37    4.51
  -2  -8   2   77.22    4.11
  -2  12  -2  278.81    1.98
  -2  17  -4    4.28    2.63
  -2  24  -8    7.61    4.18
  -1 -28   1   16.55    5.96
  -1  -2   1  809.32    3.08
  -1  11  -2  116.33    2.46
  -1  22  -7   53.57    4.16
  -1  25  -9   11.68    5.11
   0 -35  -1   -0.58    6.38
   0 -30   0   17.01    4.92
   0 -21   1   35.35    3.90
   0  25 -10    0.87    6.15
   0  29 -14   16.47    7.99
   1 -38  -3    2.55    6.06
   1 -21   0  138.13    3.64
   1  28 -15   -4.92    9.88
   2   2  -3 2295.19    5.98
   3   2  -5  136.41    4.34
   3  17 -11   11.24    6.25
   3  21 -14    6.01    6.76
   3  22 -15    3.66    7.55
   4 -21  -6   -1.75    1.57
   4  -8  -6    0.35    3.18
   4  14 -13    7.14    7.36
   5 -16  -9   17.46    3.74
   5 -15  -9  120.35    4.32
   5 -14  -9    8.39    3.81
   5 -13  -9   33.76    3.90
   5 -12  -9   -4.73    3.96
   5  -4 -10  179.75    5.87
   5   6 -13    4.68    6.13
  -7  -8  -2   16.42    7.85
  -7  -7  -2   -0.52    7.17
  -7  -1  -3   20.05    6.48
  -6 -20   0    2.94    8.62
  -6 -19   0   27.13    8.56
  -6 -18   0    9.96    8.00
  -6 -17   0   -3.81    7.00
  -6 -12   0    5.49    6.50
  -6 -11   0    3.44    6.95
  -6  -2  -1    5.64    4.99
  -6   3  -2    2.26    4.26
  -5 -30   0    5.12    9.75
  -5 -22   1   -8.30    8.68
  -5 -21   1   38.64    6.99
  -5  -9   1   72.26    5.60
  -5   8  -2  230.50    3.83
  -5  11  -3  284.11    3.42
  -4 -34   0   -7.43    9.24
  -4 -28   1   -1.77    6.92
  -4 -17   2   22.57    5.68
  -4 -16   2   -7.64    6.37
  -4 -15   2    6.79    6.24
  -4 -14   2  -11.27    5.73
  -4 -13   2    6.79    5.22
  -4  -2   1   84.65    3.76
  -3 -31   1   16.33    7.70
  -3 -23   2  116.66    6.72
  -3  -7   2   57.51    4.04
  -3  26 -10   53.30    5.38
  -3  27 -11    3.62    5.56
  -3  28 -12    1.58    6.14
  -2 -31   1    9.81    6.50
  -2  19  -5  197.78    3.79
  -1 -38  -1   12.19    7.09
  -1 -34   0  107.10    6.70
  -1  26 -10   21.02    5.76
   0 -39  -2    4.94    7.03
   0 -22   1   11.05    3.86
   0  -8   1 1620.93    4.01
   0  26 -11    8.58    6.21
   0  27 -12   21.39    6.93
   0  28 -13    8.25    7.19
   1 -35  -2  135.18    6.63
   1 -30  -1    0.44    4.42
   1 -22   0   -3.39    3.48
   1   8  -3    2.55    3.64
   1  16  -6    3.37    3.55
   1  27 -14    1.58    8.26
   2 -27  -2   17.95    3.10
   2  25 -15   -7.68    8.78
   2  26 -16    9.73    9.01
   3  11  -8    7.48    4.34
   3  13  -9   45.10    6.16
   4  -9  -6   71.24    3.29
   4   8 -10    5.79    5.96
   4  12 -12   35.06    6.98
   5 -25 -10   10.61    2.81
   5   0 -11   18.65    5.57
   5   3 -12    5.60    6.31
   5   5 -13  108.49    7.32
   5   9 -15   -3.91    7.73
   5  10 -16    6.88    9.32
  -7  -6  -2    6.64    6.77
  -6 -22   0   -0.12    9.78
  -6 -21   0   14.79    8.24
  -6  -9   0   14.05    6.16
  -6  -1  -1    8.13    5.04
  -5 -24   1    7.54    9.00
  -5 -23   1    6.99    7.42
  -5  -7   1    2.05    5.11
  -5   0   0   -9.62    3.73
  -4 -29   1   14.16    6.97
  -4 -20   2  108.50    7.21
  -4 -19   2  -13.03    5.15
  -4 -18   2   31.94    5.30
  -4 -12   2   -3.91    4.36
  -4 -11   2   33.09    5.19
  -3 -24   2   77.35    5.72
  -2 -36   0   29.86    7.52
  -2  -7   2  218.19    3.59
  -2  25  -9   -4.02    4.88
  -2  29 -13   72.87    6.89
  -1 -29   1   85.49    5.29
  -1 -19   2   99.49    4.56
  -1 -18   2   10.75    4.54
  -1 -17   2  545.43    4.74
  -1 -16   2   -3.93    3.28
  -1 -15   2  107.17    3.60
  -1 -14   2  454.35    4.25
  -1  16  -4  400.96    4.27
  -1  20  -6   15.90    3.65
   0 -36  -1   12.26    6.33
   0 -31   0   12.17    5.40
   0 -23   1  470.35    5.14
   1 -39  -3    3.14    6.35
   1 -23   0  479.44    4.78
   1  21  -9   14.30    5.64
   2 -37  -4   -1.04    5.10
   2 -33  -3   16.33    4.28
   2  19 -10   62.26    6.11
   2  23 -13   -2.05    6.40
   2  24 -14   36.24    7.47
   3   5  -6    0.36    4.45
   3   8  -7   14.01    4.52
   3  20 -14    0.16    7.75
   3  22 -16  114.30    9.26
   4  -2  -7   81.10    4.15
   4   2  -8   30.71    4.66
   4   5  -9   73.26    5.43
   4  10 -11    0.85    5.70
   4  16 -15    3.97    7.34
   4  17 -16    0.37    8.64
   5  -5 -10    9.98    4.80
   5   8 -15   27.85    8.88
  -7  -5  -2    4.93    6.43
  -7   0  -3    1.69    5.93
  -6 -23   0   -2.72    8.71
  -6  -7   0    1.99    6.14
  -6   7  -3   15.19    3.77
  -5 -26   1    6.65    8.26
  -5 -25   1  116.59    8.92
  -5  -6   1   -1.95    4.90
  -4 -30   1   -2.28    7.02
  -4 -22   2   74.81    6.93
  -4 -21   2    3.66    5.50
  -4 -10   2   32.33    4.02
  -4  -9   2    3.43    4.57
  -4  -1   1  158.29    3.79
  -4   4   0   14.47    2.91
  -3 -32   1    0.25    7.01
  -3 -25   2   12.44    5.81
  -3  -6   2  199.16    4.44
  -3   1   1    0.35    2.75
  -2 -37   0   38.98    9.05
  -2 -32   1   -3.33    6.06
  -2  -6   2   12.34    3.53
  -2  27 -11    1.90    6.41
  -2  28 -12   -5.72    6.75
  -1 -39  -1   -3.23    6.95
  -1 -35   0   -1.71    5.72
  -1 -30   1   -2.42    6.05
  -1 -21   2   25.87    4.49
  -1 -20   2   35.15    4.34
  -1  18  -5    0.06    3.19
  -1  23  -8  137.21    5.02
   0 -40  -2   44.33    8.19
   0 -24   1   57.08    4.07
   0  14  -4   12.49    2.96
   0  23  -9    9.36    5.31
   0  28 -14    7.24    7.13
   1 -31  -1   62.72    4.96
   1   4  -2  212.13    3.17
   1  22 -10   41.81    6.23
   1  27 -15    5.86    9.19
   2  25 -16   26.16    9.89
   3 -33  -5   21.58    4.01
   3   1  -5    2.62    3.43
   3  14 -10   -0.37    5.77
   4 -10  -6   49.85    3.03
   4   7 -10  112.92    6.50
   4  11 -12   11.13    6.71
   4  13 -13   34.50    6.39
   4  14 -14   -3.85    7.90
   5  -6 -10   -2.53    4.66
   5  -2 -11   -8.82    5.82
   5   4 -13   38.69    7.39
   5   6 -14    0.55    7.48
   5   9 -16    1.91    9.41
  -7  -4  -2    8.30    6.31
  -6  -6   0   11.29    5.87
  -6   0  -1    1.00    4.64
  -6   4  -2   30.49    4.48
  -5 -27   1    2.01    8.63
  -5  -5   1   62.78    5.30
  -5   1   0   -0.79    3.60
  -5   5  -1   47.70    3.43
  -4 -31   1   17.09    7.36
  -4 -24   2   83.92    7.43
  -4 -23   2    3.29    5.65
  -4  -8   2   31.37    4.72
  -4  19  -6   13.05    2.67
  -4  22  -8   13.09    3.52
  -3  -5   2   26.59    3.70
  -2 -26   2   -2.32    5.23
  -2   1   1   24.18    2.16
  -2  22  -7    1.04    3.85
  -1 -40  -1   -0.85    7.96
  -1 -36   0   -6.53    6.88
  -1 -31   1   69.05    6.22
  -1 -22   2   -3.30    4.98
  -1  29 -14   28.43    8.50
   0 -37  -1   11.86    6.84
   0 -32   0   29.13    5.33
   0 -25   1   30.07    4.28
   0  -7   1 1355.74    3.58
   0  24 -10   38.03    6.25
   0  27 -13   53.49    7.33
   1 -36  -2    8.41    5.69
   1 -24   0    2.16    3.93
   1  19  -8    3.65    4.33
   1  23 -11   13.73    7.09
   1  25 -13   14.81    7.53
   1  26 -14    5.39    8.29
   2  20 -11    6.40    5.46
   2  21 -12    5.24    6.69
   2  23 -14   17.96    8.16
   2  24 -15   28.14    8.36
   3 -28  -4   63.19    3.07
   3  12  -9    7.84    4.39
   3  21 -16    0.58    8.82
   4 -11  -6   20.97    2.71
   4  15 -15   11.60    7.44
   4  16 -16    0.75    8.19
   5  -7 -10  114.89    5.42
   5   1 -12   11.08    5.97
   5   7 -15   50.88    8.93
  -7  -3  -2    3.74    6.56
  -7   1  -3   22.12    5.68
  -5 -28   1   -3.80    9.54
  -5  20  -8    6.60    2.84
  -4 -32   1    0.85    7.95
  -4 -26   2  165.66    8.11
  -4 -25   2    4.81    6.03
  -4  -7   2   54.86    4.57
  -4  11  -2   -0.25    1.44
  -3 -34   1   15.75    8.12
  -3 -28   2   32.00    6.84
  -3  20  -6   -1.88    3.05
  -3  23  -8   10.01    3.97
  -2 -34   1   89.94    8.19
  -2 -27   2   21.31    5.28
  -1 -23   2   -0.93    4.91
  -1  24  -9    4.99    4.90
  -1  25 -10   26.29    5.97
  -1  27 -12   -5.79    6.51
  -1  28 -13   26.08    7.12
   0 -41  -2   13.04    8.37
   0 -33   0   11.36    5.41
   0 -26   1  969.51    7.07
   0  11  -3   85.67    3.15
   0  25 -11   29.22    5.49
   1 -40  -3   20.66    6.62
   1 -32  -1   38.30    4.91
   1 -25   0   15.97    3.78
   1  -8   0  453.55    1.65
   1  17  -7   12.32    4.11
   1  20  -9    0.65    5.37
   1  27 -16   41.25   10.64
   2 -38  -4    2.86    5.48
   2 -34  -3    4.79    4.41
   2   1  -3   56.81    3.00
   2   8  -5  256.37    4.48
   3   0  -5   82.58    3.50
   3   4  -6  310.79    5.22
   3   7  -7  171.13    4.29
   3  19 -14    7.31    6.74
   4 -20  -6    7.39    1.82
   4  -4  -7  278.31    4.78
   4  13 -14    5.67    8.07
   5 -24 -10    2.00    3.10
   5  -8 -10  116.35    5.36
   5  -3 -11   62.17    5.86
   5   0 -12   -8.51    5.81
   5   3 -13   14.02    6.63
   5   5 -14    2.01    6.36
   5   8 -16   -3.84    9.10
  -7 -10  -1   -1.76    8.61
  -7  -9  -1    0.15    8.24
  -5 -29   1   25.82    8.58
  -5 -17   2   -3.75    6.47
  -5  -4   1    9.54    4.31
  -4 -33   1    8.49    8.12
  -4 -27   2    7.97    7.93
  -4   0   1   -4.52    3.00
  -3  -4   2   55.68    3.81
  -2 -39   0    9.28    8.44
  -2 -28   2   77.77    5.66
  -2  -5   2  911.92    4.48
  -2  20  -6  100.53    3.92
  -2  23  -8    7.51    4.20
  -1 -41  -1    1.43    7.93
  -1 -37   0   -0.96    6.84
  -1 -32   1   24.08    6.37
  -1 -25   2    7.67    4.86
  -1 -24   2   24.97    4.04
  -1  -9   2   90.38    3.16
  -1  21  -7    7.67    3.82
   0 -38  -1    1.86    7.00
   0 -27   1  184.42    5.17
   0   8  -2  898.33    3.39
   0  28 -15   34.87    8.36
   1 -37  -2   36.33    6.47
   1   7  -3   15.64    3.37
   1  10  -4   19.48    3.55
   1  26 -15   21.39    8.77
   2  24 -16    7.96    8.90
   3  16 -12    3.48    6.74
   3  20 -16   -0.77    8.66
   3  21 -17   12.96    8.88
   4 -13  -6  154.37    2.92
   4   0  -8  101.77    4.69
   4   6 -10   -0.63    4.95
   4  14 -15   -2.20    8.33
   4  15 -16  -12.92    9.12
   4  16 -17   -1.94    8.90
   5  -9 -10   49.21    4.97
   5  -4 -11  139.10    6.18
   5   2 -13  -14.59    7.03
   5   4 -14    9.61    7.30
   5   6 -15   17.80    8.02
   5   7 -16   11.22    8.67
  -7  -2  -2    2.21    5.86
  -6 -21   1   10.95    8.95
  -6 -20   1   11.45    8.66
  -6 -19   1   11.15    8.65
  -6 -18   1    5.51    8.16
  -6 -17   1   -2.80    7.79
  -6 -16   1    1.63    7.47
  -6 -15   1   -5.91    7.49
  -6 -14   1   -4.75    7.31
  -6 -13   1  102.11    7.62
  -6  -4   0   14.08    5.45
  -6   5  -2    5.89    4.29
  -5 -30   1    2.79    8.58
  -5 -21   2  -10.47    8.47
  -5 -20   2   -3.13    7.58
  -5 -19   2    6.50    6.46
  -5 -18   2   23.34    5.95
  -5 -16   2   34.61    5.85
  -5 -15   2   -3.22    5.44
  -5 -14   2   -3.74    6.21
  -5 -13   2    1.45    6.68
  -5  -3   1   16.11    4.44
  -5   2   0  235.28    4.92
  -4 -34   1    8.27    8.31
  -4 -28   2   11.07    7.58
  -4  -6   2  131.63    4.40
  -4  23  -9    4.62    4.19
  -4  25 -11   -3.42    5.54
  -3   6   0    6.12    1.92
  -3  24  -9    9.79    4.18
  -3  25 -10    3.65    4.99
  -3  26 -11   25.30    5.12
  -3  27 -12   14.99    5.93
  -2 -29   2   29.69    6.05
  -2  28 -13   11.04    6.50
  -1 -33   1   42.60    6.73
  -1 -26   2   16.34    5.13
  -1  -1   1  105.76    2.15
  -1  13  -3  136.59    2.94
   0 -34   0   -1.52    5.95
   0 -28   1   81.12    5.63
   0  19  -7   81.66    4.44
   0  27 -14    1.47    7.87
   1 -33  -1   64.39    5.33
   1 -26   0  287.20    4.31
   1  21 -10  -12.18    4.99
   1  22 -11    0.42    6.55
   1  25 -14   12.95    8.27
   2  19 -11    5.38    5.65
   2  20 -12   21.00    6.55
   2  21 -13   13.08    7.41
   2  22 -14   -6.28    8.22
   2  23 -15   11.77    7.36
   3 -34  -5    5.92    3.91
   3 -29  -4   29.04    3.11
   3  -6  -4   -0.65    2.42
   3  11  -9    9.38    4.54
   3  17 -13    4.17    5.69
   4 -14  -6    1.78    2.45
   4  -5  -7  202.20    4.44
   5 -23 -10   15.10    3.37
   5 -10 -10   12.19    4.62
   5  -1 -12    4.66    6.11
   5   5 -15   -0.05    7.72
  -7  -7  -1    3.11    7.16
  -6 -23   1   -1.80   10.22
  -6 -22   1    6.48    9.02
  -6 -12   1   26.75    7.01
  -6 -11   1   57.94    6.96
  -6   8  -3   12.01    3.85
  -5 -24   2    9.66    8.36
  -5 -23   2   27.37    8.33
  -5 -22   2   16.94    7.32
  -5 -12   2  125.08    5.88
  -5 -11   2   10.65    6.17
  -5   6  -1    9.65    3.21
  -4 -29   2   -8.63    6.92
  -4  -5   2   -5.55    4.01
  -4   5   0  163.02    3.24
  -4  24 -10    8.93    4.44
  -3 -36   1   35.38    8.11
  -3 -31   2   -2.11    7.83
  -3 -21   3  137.04    6.57
  -3 -20   3   10.37    5.67
  -3 -19   3    3.99    4.54
  -3 -18   3  100.33    4.87
  -3 -17   3   75.05    4.60
  -3 -16   3   22.61    4.44
  -3 -15   3  124.18    4.73
  -3 -14   3   68.60    5.29
  -3   2   1   25.76    2.58
  -3  18  -5   75.04    2.79
  -2 -36   1    7.34    8.08
  -2  -4   2  276.51    3.65
  -2  14  -3   48.37    2.22
  -2  24  -9  171.99    5.28
  -2  25 -10  154.34    6.16
  -2  26 -11    8.26    5.85
  -2  27 -12    4.74    6.41
  -1 -38   0   26.38    6.12
  -1 -34   1   -8.17    6.25
  -1 -27   2    4.17    5.26
  -1  -8   2   -2.26    2.63
  -1  19  -6  202.66    4.36
  -1  22  -8    5.45    4.20
   0 -39  -1   15.41    6.47
   0  13  -4  123.92    3.78
   0  24 -11   -0.63    6.18
   0  26 -13    3.64    6.82
   1 -38  -2    3.90    6.21
   1 -27   0  284.49    4.90
   1  26 -16    5.23    9.77
   2 -39  -4    4.54    6.02
   2 -35  -3   13.46    4.58
   2 -30  -2    2.86    3.75
   2   4  -4    8.10    3.41
   2  12  -7    7.97    4.04
   3   3  -6  471.34    5.02
   4 -17  -6   62.22    2.53
   4 -16  -6    3.80    2.37
   4  -1  -8  320.10    5.09
   4   5 -10  240.88    6.67
   4   7 -11  224.32    7.63
   4   9 -12   65.18    6.85
   4  12 -14    0.65    6.88
   4  13 -15   48.10    8.23
   4  14 -16   26.96    8.97
   4  15 -17    7.60    8.92
   5 -11 -10    6.88    4.38
   5  -5 -11   52.77    5.82
   5   1 -13   72.53    6.65
   5   3 -14   51.86    7.44
   5   6 -16   -1.52    8.66
  -7  -6  -1    4.29    6.74
  -7  -1  -2    3.64    6.02
  -6 -10   1    5.21    6.86
  -6   2  -1    0.16    4.40
  -5 -26   2  -19.14    8.25
  -5 -25   2    7.88    8.22
  -5  -2   1    7.69    4.26
  -5  21  -9   -1.36    3.40
  -4 -31   2   18.20    8.44
  -4 -30   2   -0.13    6.94
  -4   1   1  148.72    3.79
  -3 -37   1    0.09    8.83
  -3 -32   2   11.01    8.18
  -3 -13   3   44.26    4.15
  -3  -3   2   96.45    3.87
  -3  14  -3    1.79    1.39
  -2 -37   1   16.61    8.32
  -2 -31   2  124.97    6.44
  -2 -21   3   12.39    5.08
  -2 -20   3  257.76    6.09
  -2 -19   3   27.99    4.17
  -2 -18   3  317.52    4.91
  -2 -17   3  188.97    4.25
  -2 -16   3   37.03    3.54
  -2 -15   3  344.36    5.07
  -2  16  -4  614.34    3.66
  -2  18  -5  139.58    3.49
  -1 -39   0   10.84    6.92
  -1 -28   2   12.20    5.52
  -1  15  -4    1.67    3.11
  -1  17  -5  146.82    3.66
  -1  23  -9   -3.20    4.67
  -1  27 -13   23.21    6.93
   0 -35   0    7.50    6.26
   0 -29   1   54.96    5.30
   0  -6   1    7.23    2.17
   0  15  -5  365.22    4.80
   0  17  -6  310.03    5.30
   0  27 -15    6.48    7.64
   1 -34  -1   -5.53    5.61
   1  14  -6   26.86    4.00
   1  19  -9   11.71    5.62
   2 -19  -1   26.38    2.14
   2 -17  -1    6.66    1.70
   2   7  -5  106.39    3.66
   2  17 -10   -0.84    4.91
   3   8  -8  373.27    6.33
   3  10  -9  169.01    5.94
   3  15 -12   23.78    5.72
   3  18 -15    1.68    7.77
   3  19 -16   18.63    8.24
   4  -6  -7   -4.23    3.67
   4  10 -13   28.91    6.96
   5 -22 -10   -2.51    3.67
   5 -13 -10    8.96    4.21
   5 -12 -10   83.33    4.57
   5   0 -13    1.20    6.19
   5   4 -15   14.71    8.18
  -7  -5  -1   11.77    6.70
  -7   3  -3    9.00    5.96
  -6  -8   1   10.55    6.07
  -6  -2   0   -0.39    5.11
  -5 -27   2   46.22    8.57
  -5  -9   2    0.18    4.56
  -5  -8   2  159.27    6.04
  -4 -32   2   -3.66    8.62
  -4 -22   3   42.85    6.69
  -4 -21   3   17.06    6.38
  -4 -20   3   -4.38    5.53
  -4 -19   3   14.65    5.21
  -4 -18   3   25.25    5.19
  -4 -17   3   38.95    5.23
  -4 -16   3  121.58    5.78
  -4 -15   3   64.57    6.23
  -4 -14   3   -5.62    5.89
  -4  -4   2  358.72    5.26
  -4  17  -5   46.16    2.16
  -3 -38   1    9.07    9.07
  -3 -33   2    5.60    8.18
  -3 -11   3  131.82    4.00
  -3  16  -4   11.73    2.04
  -3  21  -7   27.03    3.67
  -2 -32   2   -1.39    6.67
  -2 -23   3    1.57    5.41
  -2 -14   3  152.38    3.84
  -2 -13   3  188.50    4.58
  -1 -35   1   70.93    6.57
  -1 -29   2  167.98    6.44
  -1  -7   2    5.95    3.14
  -1  24 -10  115.66    6.25
  -1  25 -11   28.61    6.09
  -1  26 -12   14.24    5.83
  -1  28 -15    6.59    8.73
   0 -40  -1    4.19    7.21
   0 -36   0   -0.93    6.28
   0 -30   1   71.87    5.47
   0  26 -14   10.16    7.25
   1 -39  -2    5.98    6.61
   1 -28   0   69.35    4.10
   1   3  -2 7578.42    7.48
   1  24 -14   13.66    8.78
   2 -36  -3   -3.08    4.59
   2 -31  -2  126.79    4.52
   2 -20  -1    3.36    2.12
   2 -16  -1  711.06    2.36
   2  19 -12   -0.46    6.66
   2  20 -13   32.68    7.15
   3  17 -14   -0.22    6.21
   4  -2  -8   30.09    4.38
   4   4 -10  102.50    6.07
   4  12 -15    4.28    8.30
   4  13 -16   13.25    8.70
   4  14 -17   23.16    8.81
   5 -21 -10    5.11    3.79
   5 -14 -10  161.53    4.64
   5  -3 -12   -0.67    5.86
   5   5 -16   11.98    8.01
  -7   0  -2    5.70    5.62
  -5 -29   2   28.63    9.72
  -5 -28   2   15.12    9.01
  -5   3   0    7.24    3.50
  -4 -33   2   12.80    9.15
  -4 -24   3   -1.86    6.62
  -4 -23   3   98.81    6.25
  -4 -13   3   76.17    5.15
  -4 -12   3   28.67    5.36
  -4  20  -7    1.61    3.33
  -2 -33   2   10.60    6.85
  -2 -25   3    3.75    5.71
  -2 -24   3  172.63    5.62
  -2 -12   3  674.47    5.01
  -2  27 -13   24.35    7.09
  -1 -40   0    4.51    7.22
  -1 -36   1   55.49    6.68
  -1 -30   2    6.16    5.99
  -1  20  -7   72.58    4.15
   0 -31   1   -1.71    5.78
   0  21  -9    0.87    5.24
   0  25 -13    5.32    6.22
   0  27 -16   18.17    8.68
   1 -35  -1   67.82    6.15
   1 -29   0    4.77    4.45
   1   9  -4  313.30    4.31
   1  21 -11  109.43    6.65
   1  22 -12   52.29    7.35
   1  23 -13   -5.36    6.85
   1  25 -16    4.43    9.38
   2  22 -16   -0.91    8.46
   3 -35  -5   14.94    4.27
   3 -30  -4   18.04    3.22
   3  -2  -5  126.91    3.75
   3   2  -6    8.69    4.07
   3  14 -12    1.30    6.41
   3  19 -17    7.12    8.26
   4   1  -9   14.71    4.94
   5 -20 -10   19.60    3.97
   5 -17 -10    6.10    4.14
   5 -15 -10    1.68    4.17
   5  -8 -11   -1.74    5.66
   5  -4 -12   22.45    6.01
   5  -1 -13   63.55    6.57
   5   4 -16    2.13    7.96
  -7 -11   0    8.80    8.01
  -7 -10   0    1.64    8.71
  -7  -4  -1    3.71    6.31
  -6  -7   1   -0.29    5.60
  -6  -1   0   -0.69    4.91
  -6   3  -1   30.70    4.56
  -6   6  -2   12.26    3.92
  -6  11  -4   33.83    3.08
  -6  13  -5    5.34    2.24
  -5 -30   2   -2.32    9.69
  -5  -7   2   11.65    5.05
  -5  -1   1  214.95    4.87
  -4 -34   2   -2.64    9.35
  -4 -26   3    7.29    7.45
  -4 -25   3   22.86    6.11
  -4 -11   3    6.27    4.90
  -4  -3   2   45.97    3.87
  -3 -28   3   34.52    7.08
  -3  -9   3   95.25    4.58
  -3  -2   2  126.70    3.75
  -3  22  -8   45.46    4.18
  -3  26 -12   35.80    5.94
  -2 -39   1    1.63    8.45
  -2 -34   2   -5.47    8.31
  -2 -26   3  237.75    6.93
  -2   2   1   33.05    1.97
  -2  22  -8   26.71    4.50
  -1  10  -2    3.56    2.08
  -1  27 -14   19.47    7.26
   0 -41  -1   -5.78    7.67
   0 -37   0    5.62    6.28
   0   4  -1  880.83    2.43
   0  18  -7  212.27    5.23
   0  22 -10    8.15    5.79
   0  24 -12    8.77    6.58
   1   6  -3 1015.97    4.60
   2 -22  -1   84.84    2.61
   2  11  -7   54.45    3.50
   3   7  -8  382.71    5.44
   3   9  -9    1.26    5.19
   3  11 -10   47.23    4.93
   3  16 -14   -3.03    7.55
   3  17 -15   13.44    7.79
   4   3 -10    6.70    5.26
   4   7 -12    2.77    6.75
   4  11 -15    7.72    8.70
   4  12 -16   -3.79    9.09
   4  13 -17   12.03    8.42
   5  -2 -13  -11.19    6.50
   5   2 -15   -7.87    7.04
  -7  -9   0   11.65    8.14
  -7  -3  -1    1.37    6.19
  -7   1  -2    0.64    5.82
  -7   4  -3   -2.01    5.28
  -6 -22   2  -17.41    9.06
  -6 -21   2   13.77    9.09
  -6 -20   2   11.15    9.17
  -6 -19   2   -1.95    9.24
  -6 -18   2   -9.55    8.62
  -6 -17   2   14.03    8.40
  -6 -16   2   14.54    7.28
  -6  -6   1   12.32    5.82
  -5  -6   2   45.67    5.23
  -4 -28   3    6.05    7.77
  -4 -27   3   11.97    6.86
  -4 -10   3    0.98    4.73
  -4   2   1   83.59    3.32
  -3 -29   3   56.11    7.78
  -3  23  -9   -3.75    4.30
  -3  24 -10   12.82    5.04
  -3  25 -11   -0.68    5.10
  -2 -28   3   51.96    6.53
  -2 -27   3    4.34    5.35
  -2 -10   3  329.44    4.50
  -2  23  -9    7.41    4.15
  -2  24 -10   -1.20    5.17
  -2  25 -11   21.27    6.08
  -1 -41   0    0.89    7.91
  -1 -37   1    0.77    6.91
  -1 -31   2    4.85    5.00
  -1  21  -8   29.15    4.24
  -1  26 -13   -1.09    6.40
   0 -32   1   34.03    5.61
   0 -21   2  312.26    4.72
   0 -20   2  733.79    5.70
   0 -19   2    1.81    4.11
   0 -18   2  424.47    4.72
   0 -17   2   72.36    3.96
   1 -36  -1   47.05    6.33
   1 -30   0   35.61    4.10
   1  11  -5  363.62    4.18
   1  15  -7  153.38    4.17
   2 -37  -3    1.10    5.00
   2 -32  -2   -3.31    3.99
   2 -23  -1   67.68    2.70
   2   3  -4   35.97    3.03
   2  20 -14   18.07    7.67
   3   4  -7  110.78    4.59
   3  18 -17   -3.16    8.93
   4  -8  -7   39.40    3.55
   4   0  -9   -5.66    4.70
   4   5 -11   -1.51    5.05
   4   8 -13   -5.29    6.44
   5  -9 -11   93.93    5.78
   5  -5 -12   60.06    6.24
   5   0 -14    0.86    6.33
   5   3 -16   16.60    8.38
  -7  -8   0   -0.69    7.37
  -6 -23   2    7.85    9.39
  -6 -15   2   89.11    7.77
  -6 -14   2    5.79    7.63
  -6 -13   2   15.57    6.89
  -6  -5   1   15.06    5.59
  -6   9  -3   82.67    3.78
  -5 -23   3  -15.08    7.99
  -5 -22   3    4.00    8.22
  -5 -21   3    5.89    7.85
  -5 -20   3    9.30    6.64
  -5 -19   3   68.58    7.21
  -5 -18   3   14.78    6.28
  -5 -17   3    8.29    5.79
  -5 -16   3    8.60    6.46
  -5 -15   3   15.39    6.42
  -5  -5   2   62.41    5.30
  -5   0   1   55.34    4.26
  -4 -29   3   41.43    8.20
  -4  -9   3  324.25    6.03
  -4  -2   2   42.53    4.00
  -4  21  -8   11.92    3.85
  -4  24 -11    4.36    5.58
  -3   3   1  129.77    2.67
  -2  19  -6    2.90    3.22
  -2  27 -14   -2.34    7.04
  -1 -38   1    0.58    6.98
  -1 -32   2   11.40    6.19
  -1   7  -1    1.80    1.32
  -1  18  -6   58.94    3.64
  -1  22  -9   27.99    4.90
  -1  23 -10   49.32    5.83
  -1  25 -12   25.93    6.15
  -1  27 -15    2.87    7.89
   0 -38   0   19.98    6.80
   0 -33   1  117.61    5.82
   0 -23   2   -2.61    4.01
   0 -22   2   18.88    3.94
   0 -16   2  117.10    3.52
   0 -15   2    2.31    3.40
   0   7  -2 1848.25    4.69
   0  12  -4  673.68    4.65
   0  19  -8    5.55    4.78
   0  26 -16    2.43    8.07
   1 -31   0   13.20    4.32
   1  20 -11   12.67    5.84
   1  22 -13   10.49    7.15
   1  24 -16    1.19    9.17
   2 -24  -1    3.70    2.64
   2 -14  -1  131.04    1.38
   2  -6  -2   11.53    1.66
   2  -1  -3   49.51    2.51
   2  14  -9    4.84    4.28
   3 -31  -4   15.09    3.30
   3  10 -10    2.63    5.34
   3  17 -16    0.99    6.89
   4   6 -12   64.45    6.57
   4  10 -15   38.05    8.25
   4  12 -17   49.38    9.50
   5 -10 -11    4.67    5.14
   5  -6 -12  131.57    6.66
   5  -1 -14   33.46    6.38
   5   1 -15   27.81    7.61
  -7  -7   0   31.13    7.44
  -7  -2  -1    1.12    5.67
  -6 -12   2   31.11    7.24
  -6   0   0    4.77    4.22
  -5 -26   3   32.01    8.50
  -5 -25   3    0.00    8.16
  -5 -24   3   -4.40    7.34
  -5 -14   3    4.61    5.38
  -5 -13   3   -7.00    6.64
  -5   4   0   54.62    3.53
  -5   7  -1   24.60    3.08
  -4 -31   3   -8.75    8.53
  -4 -30   3    6.19    7.36
  -4  -8   3   15.64    4.75
  -4   6   0  108.47    2.83
  -4  15  -4    0.21    1.54
  -4  23 -10   -1.53    4.84
  -3  -7   3   -1.46    4.16
  -3  -1   2   68.43    3.22
  -3  19  -6   36.91    2.94
  -1 -33   2   76.53    6.49
  -1 -23   3   81.98    5.00
  -1 -22   3   13.44    5.31
  -1 -21   3   92.13    4.16
  -1 -20   3  111.68    4.03
  -1 -19   3    3.25    3.55
  -1 -18   3   -1.79    3.61
  -1 -17   3   16.35    3.35
  -1 -16   3  439.16    5.12
   0 -25   2   14.25    4.51
   0 -24   2   27.30    4.16
   0 -14   2   -1.81    3.39
   0  14  -5   58.67    3.19
   0  20  -9    5.53    5.16
   1 -37  -1    2.39    6.27
   1  16  -8   49.22    4.88
   2 -33  -2    7.98    4.04
   2 -25  -1   10.04    2.97
   2  10  -7    6.17    4.12
   3 -36  -5   -3.16    4.18
   3  -3  -5   46.56    3.06
   3   6  -8  305.29    5.25
   3  15 -14    1.24    6.18
   3  17 -17    4.71    8.54
   4  -9  -7   50.98    3.40
   4  -4  -8  147.55    4.37
   4  -1  -9   12.76    4.12
   5  -4 -13   38.15    6.92
   5   2 -16    6.72    7.76
  -7  -6   0    6.87    6.96
  -7   5  -3   17.14    5.32
  -6 -11   2   32.04    6.50
  -6  -4   1   49.47    5.84
  -6   4  -1   16.42    4.21
  -5 -28   3    9.40    9.65
  -5 -27   3   38.59    8.68
  -5 -12   3   15.17    5.98
  -5  -4   2   -0.54    4.71
  -5  12  -3   -0.73    1.76
  -4 -32   3   11.60    8.86
  -4  -7   3  223.98    5.13
  -4   9  -1    2.57    1.80
  -3 -33   3    8.58    8.25
  -3  26 -13   18.75    6.87
  -2 -37   2   11.63    8.31
  -2 -31   3  -10.18    7.04
  -2  -8   3   12.90    3.83
  -1 -39   1   37.75    7.82
  -1 -34   2    3.38    6.53
  -1 -25   3  135.24    5.44
  -1 -24   3   30.09    5.02
  -1 -15   3  245.29    3.91
  -1  12  -3  643.82    3.46
  -1  16  -5  125.87    3.50
  -1  19  -7   11.02    4.05
   0 -39   0    0.65    6.79
   0 -34   1   11.37    5.51
   0 -26   2  134.43    4.79
   0  -5   1   17.39    1.63
   0  21 -10    2.61    5.74
   0  23 -12    5.45    6.15
   0  25 -15    0.63    8.16
   1 -32   0   67.76    4.63
   1  -7   0    6.20    1.10
   1   8  -4   91.22    3.91
   1  24 -17   -0.10    8.45
   2 -38  -3   -3.78    5.26
   2  21 -17    4.62    8.10
   3  16 -16   -6.94    8.44
   4   9 -15   -0.77    8.05
   4  11 -17    6.11    8.88
   5 -12 -11    2.35    4.91
   5  -7 -12    4.43    5.91
   5  -2 -14   14.14    6.60
   5   0 -15   37.24    7.30
   5   1 -16   -3.17    7.37
  -7 -12   1    1.52    8.87
  -7  -1  -1    1.17    5.68
  -6  -3   1   13.08    5.77
  -6   1   0    4.56    4.21
  -6   7  -2   -0.91    3.72
  -5 -29   3   -3.56    9.42
  -5 -11   3  251.42    6.45
  -5 -10   3   39.45    5.83
  -5   1   1  250.93    4.75
  -4 -33   3   10.16    9.93
  -4 -20   4   43.84    6.63
  -4 -19   4   13.70    6.20
  -4   3   1  254.89    3.95
  -3 -34   3    3.86    7.99
  -3 -22   4   21.47    6.42
  -3 -21   4    3.35    5.12
  -3 -19   4   62.61    5.17
  -3 -18   4  191.72    5.38
  -3 -17   4  136.69    5.89
  -3 -16   4   82.19    5.49
  -3  25 -12    0.37    6.09
  -2 -32   3  106.78    7.70
  -2   6   0    0.95    1.08
  -2  17  -5  419.54    4.11
  -2  20  -7   19.20    3.42
  -2  25 -12   13.10    6.58
  -1 -40   1   15.97    8.20
  -1 -35   2  131.99    7.16
  -1 -26   3   53.24    5.68
  -1  -5   2    5.64    3.16
  -1   0   1 8980.78    6.01
  -1  14  -4   73.13    2.94
   0 -40   0    1.19    7.96
   0 -35   1    9.36    6.33
   0 -27   2  229.21    5.44
   0 -13   2   27.40    3.07
   0  17  -7   46.91    4.45
   1 -38  -1    8.96    6.57
   1 -33   0    2.28    5.07
   1 -20   1  158.83    3.43
   1  14  -7  200.97    4.24
   1  17  -9   19.40    4.37
   1  21 -13   -1.00    6.71
   1  22 -14   12.51    6.89
   1  23 -16   -4.86    8.69
   2 -26  -1   11.68    2.94
   2   2  -4    1.43    3.47
   2   5  -5   88.52    3.37
   3   0  -6    0.94    3.77
   3   3  -7  176.18    4.33
   3   9 -10   18.88    5.51
   3  12 -12    2.42    5.26
   3  15 -15   13.98    7.90
   3  17 -18    9.10    8.07
   4 -10  -7   30.52    3.34
   4   1 -10   12.94    4.96
   4   3 -11   18.14    5.95
   4   5 -12    2.57    5.33
   5 -13 -11   -1.13    4.82
   5  -5 -13  137.83    7.06
   5  -3 -14   54.28    7.46
   5  -1 -15   24.95    7.03
   5   2 -17   11.44    7.88
  -7 -11   1    5.10    8.46
  -5 -30   3   -0.87    8.42
  -5  -9   3    9.83    5.36
  -5  -3   2   54.18    4.81
  -5  10  -2  118.32    2.81
  -5  18  -7    9.99    2.57
  -4 -34   3   -4.11    9.51
  -4 -25   4   30.60    7.49
  -4 -24   4   15.58    7.17
  -4 -23   4   16.77    5.83
  -4 -22   4   11.35    5.70
  -4 -21   4  138.88    6.35
  -4 -18   4  138.99    6.00
  -4 -17   4    6.20    5.29
  -4 -16   4   23.17    6.14
  -4  -6   3  176.67    4.95
  -3 -35   3    1.19    8.40
  -3 -14   4   14.22    4.90
  -3  20  -7   47.43    3.76
  -2 -39   2   -0.47    8.58
  -2  21  -8   40.53    4.50
  -2  24 -11    3.53    5.89
  -2  26 -14   25.92    7.27
  -1 -27   3  140.05    5.37
  -1  20  -8   53.16    4.19
  -1  24 -12   11.16    6.19
  -1  26 -15   36.17    7.59
   0 -28   2   42.38    5.12
   0 -12   2   51.44    3.04
   0  24 -14   -3.58    6.06
   0  25 -16   -1.68    7.87
   1 -23   1   88.55    3.78
   1 -22   1   -9.81    3.60
   1 -21   1  639.20    4.12
   1 -19   1  148.96    2.91
   1 -18   1  473.94    3.67
   1   2  -2    7.76    2.12
   1   5  -3   10.11    3.29
   1  12  -6   25.59    3.43
   1  19 -11    9.21    5.85
   1  20 -12   -2.73    6.46
   2 -39  -3    4.15    5.77
   2  14 -10    1.35    5.20
   2  19 -15    0.70    8.06
   2  20 -17   -4.56    8.73
   3 -32  -4   17.13    3.07
   3  -4  -5  171.20    3.41
   3   7  -9   -0.47    4.31
   3  16 -17  -10.38    7.69
   4  -2  -9  112.25    4.60
   4   6 -13   27.23    6.53
   4   7 -14   38.18    7.04
   4   9 -16    8.82    8.72
   4  10 -17    6.88    8.84
   5  -9 -12   61.82    5.95
   5  -6 -13    7.81    6.40
   5   0 -16   29.43    8.03
   5   1 -17   -3.82    7.69
  -7 -10   1   53.51    8.99
  -7  -4   0    1.20    6.37
  -7   0  -1   15.53    6.04
  -7   3  -2    4.17    5.40
  -6 -23   3    5.82    9.46
  -6 -22   3    7.00    8.95
  -6 -21   3   -1.13    8.96
  -6 -20   3    1.47    8.64
  -6 -19   3    1.32    8.56
  -6 -18   3   20.99    8.05
  -4 -27   4   10.52    7.63
  -4 -26   4   30.07    6.34
  -4 -15   4   -6.39    5.21
  -4 -14   4   74.48    6.64
  -4  18  -6    4.40    2.76
  -3 -28   4   57.58    7.21
  -3   0   2    3.13    3.18
  -3  24 -11   31.90    5.72
  -2 -23   4    0.38    5.48
  -2 -22   4   76.62    5.79
  -2 -21   4  187.28    5.90
  -2 -20   4    5.31    5.03
  -2 -18   4   73.50    4.96
  -2  11  -2  209.74    1.81
  -2  22  -9  166.13    5.16
  -2  23 -10    9.81    4.71
  -1 -41   1    9.65    8.19
  -1 -36   2    3.19    6.63
  -1 -29   3   53.37    6.49
  -1  21  -9    0.24    4.61
  -1  22 -10  138.00    5.88
  -1  23 -11   -1.25    5.50
  -1  25 -14   -2.53    6.95
   0 -41   0    6.42    8.22
   0 -36   1    5.16    5.90
   0 -29   2  141.29    5.72
   0  15  -6  842.13    6.28
   0  23 -13   53.66    6.49
   1 -39  -1   40.61    6.73
   1 -34   0  113.46    6.10
   1 -24   1  176.53    4.17
   1 -17   1  513.82    3.24
   1  -2  -1  892.60    2.10
   1  15  -8    7.43    4.55
   1  22 -15   17.40    7.36
   2 -35  -2   27.68    4.62
   2  16 -12   39.25    6.55
   2  20 -18    7.50   10.04
   3 -37  -5   -1.46    4.02
   3 -22  -3    9.49    1.41
   3  14 -15   12.03    7.65
   3  16 -18   40.21    9.77
   4 -11  -7    1.42    3.10
   4  -6  -8   -6.01    4.01
   4   0 -10  -13.46    5.24
   4   2 -11   11.75    5.49
   4  10 -18    2.08   10.03
   5 -16 -11   27.40    4.61
   5 -10 -12   -2.62    5.74
   5  -4 -14   25.19    6.70
   5  -2 -15   -4.70    6.75
   5  -1 -16   11.54    8.25
  -6 -17   3   -5.91    7.87
  -6 -16   3   31.21    8.03
  -6 -15   3   -2.49    7.18
  -6  -7   2   15.56    6.31
  -6  -2   1   20.13    5.12
  -6   2   0   -2.88    4.22
  -6   5  -1    4.12    3.95
  -5  -8   3   19.34    5.15
  -5   5   0    3.71    3.01
  -4 -29   4   -2.46    7.90
  -4 -28   4   21.54    6.96
  -4 -13   4   -5.74    4.71
  -4  -5   3   35.45    4.26
  -3 -37   3    2.21    9.03
  -3 -12   4  693.15    6.84
  -3  17  -5  106.39    2.69
  -3  22  -9   17.78    4.34
  -3  23 -10   60.71    5.20
  -2 -26   4    3.16    6.27
  -2 -24   4   88.52    5.24
  -2 -17   4   17.34    3.68
  -2 -16   4  708.81    6.17
  -2  15  -4   83.28    2.43
  -2  25 -13    2.58    6.71
  -1 -37   2   37.28    7.80
  -1 -30   3  177.93    7.22
  -1  17  -6  879.01    5.57
   0 -37   1    4.60    6.31
   0 -30   2  141.34    5.86
   0   9  -3 1022.16    4.06
   0  13  -5  423.57    4.43
   0  19  -9   44.08    4.84
   0  21 -11   -5.93    6.15
   0  24 -15    3.73    6.63
   1 -26   1  129.04    4.29
   1 -25   1  196.23    4.05
   1 -16   1    0.37    2.54
   1  21 -14   14.28    7.34
   1  22 -16   -9.17    8.67
   2 -28  -1   -0.25    3.41
   2  19 -16   10.35    7.48
   3  -1  -6  169.39    3.97
   3   8 -10   -5.40    5.18
   3  13 -14   -1.13    5.95
   4  -3  -9  308.79    5.28
   4   5 -13   -2.33    6.36
   5 -23 -11   -5.05    4.18
   5  -7 -13   22.11    6.36
   5  -5 -14    3.36    6.87
   5  -3 -15    1.38    6.82
   5   0 -17    1.87    8.28
  -7  -3   0    8.03    6.10
  -7   6  -3    0.09    4.64
  -6 -14   3   -0.85    7.11
  -6 -13   3   19.97    6.80
  -6  -6   2   22.34    5.60
  -5 -26   4    3.87    8.44
  -5 -25   4   14.06    9.07
  -5 -24   4   58.14    8.68
  -5 -23   4   19.48    7.18
  -5 -22   4    4.08    7.18
  -5 -21   4   13.94    6.96
  -5 -20   4   10.94    6.76
  -5 -19   4   -2.96    6.63
  -5 -18   4   -2.02    6.87
  -5 -17   4   62.37    7.37
  -5 -16   4    4.54    6.50
  -5  -7   3   84.84    5.78
  -5  -2   2    3.83    3.92
  -5   2   1   12.91    3.68
  -5  19  -8   -2.82    3.30
  -4 -30   4   59.09    8.99
  -4 -12   4   -8.27    4.75
  -4   0   2  443.36    4.66
  -3 -31   4   17.14    8.23
  -3 -11   4   57.70    4.70
  -3   4   1  381.87    2.94
  -3   7   0  253.67    1.98
  -3  25 -13   -1.70    6.58
  -2 -28   4  105.27    7.03
  -2 -27   4   64.91    6.38
  -2 -15   4   62.10    3.61
  -2  -6   3   -0.80    3.73
  -2  13  -3  151.43    2.36
  -2  18  -6   98.02    3.79
  -1 -31   3    8.32    6.10
  -1 -11   3   14.67    3.07
  -1  24 -13    6.67    6.65
  -1  25 -15   19.34    8.22
   0 -31   2   17.31    5.53
   0 -11   2   20.76    3.00
   0  11  -4 1049.25    4.95
   0  23 -14    6.15    6.96
   0  24 -16    0.52    7.90
   1 -40  -1    4.86    6.45
   1 -35   0    3.76    5.36
   1 -27   1    3.19    4.15
   1 -15   1   15.01    2.46
   1  16  -9    0.81    4.01
   1  19 -12   74.36    6.41
   2   4  -5  106.98    3.90
   2  18 -15   10.96    6.80
   3 -23  -3   31.63    1.59
   3   4  -8   85.96    4.66
   3  14 -16    7.98    8.59
   3  15 -18    2.30    9.20
   4 -12  -7  183.63    3.55
   4  -7  -8    0.33    4.03
   4   3 -12   20.33    6.64
   4   6 -14    6.36    5.98
   4   8 -16    5.88    7.42
   4   9 -18    6.02    9.56
   5 -22 -11   16.85    4.49
   5 -21 -11   20.47    4.52
   5 -20 -11    1.14    4.78
   5 -18 -11   19.37    4.43
   5 -11 -12    1.77    5.54
   5  -2 -16    1.22    8.14
   5  -1 -17   -3.54    8.10
  -7  -7   1    1.02    6.63
  -7   1  -1    1.69    5.38
  -6 -12   3   70.25    7.16
  -6  -1   1    0.39    4.98
  -6  10  -3    8.10    3.06
  -5 -28   4   -4.54    9.53
  -5 -27   4    5.18    7.66
  -5 -15   4   15.64    6.57
  -5 -14   4   35.42    6.70
  -5   8  -1   36.27    2.79
  -5  20  -9    2.48    3.75
  -4 -32   4   44.77    9.25
  -4 -31   4   -6.32    7.28
  -4 -11   4   27.21    4.60
  -4  -4   3   94.30    4.10
  -4  23 -11   93.05    5.76
  -2 -37   3    1.61    8.09
  -2 -14   4  169.63    3.90
  -2   3   1  134.64    1.80
  -2  24 -12    2.80    6.84
  -1 -32   3  101.34    6.72
  -1  -4   2  215.25    2.62
  -1  18  -7   17.76    3.81
  -1  23 -12    2.46    5.41
   0 -38   1    3.09    6.89
   0 -32   2   47.76    5.77
   0  16  -7   46.24    4.54
   0  22 -13   79.84    6.76
   0  24 -17   -3.86    8.50
   1 -36   0   -0.31    5.96
   1 -28   1    0.74    4.27
   1   7  -4 1038.98    4.84
   1  21 -15   15.84    8.01
   1  22 -18    4.07    9.40
   1  22 -17   -1.54    7.95
   2 -36  -2   35.81    4.57
   2   1  -4   21.66    3.07
   2  13 -10   -4.70    4.44
   2  17 -14   26.43    6.08
   2  18 -16    9.21    8.40
   2  19 -18    7.12    9.49
   3 -24  -3    5.53    1.83
   3 -10  -4    5.97    2.03
   3  -5  -5  601.06    3.69
   3  13 -15   18.29    7.78
   4  -4  -9   49.50    4.17
   4   1 -11    1.74    5.28
   4   4 -13   -3.58    6.70
   5 -12 -12   11.40    5.56
   5  -4 -15   26.58    7.62
  -7  -6   1   25.60    7.11
  -7   4  -2    2.34    5.26
  -6 -11   3   -2.19    7.06
  -6  -5   2    8.35    5.76
  -6   8  -2    1.04    3.57
  -5 -29   4   37.28    8.75
  -5 -13   4   11.68    6.86
  -5  -6   3   56.24    5.26
  -5  -1   2   79.11    4.42
  -4 -33   4   25.27    9.30
  -4   4   1   28.53    2.83
  -4  19  -7   28.62    3.39
  -4  22 -10   28.04    4.73
  -3 -33   4    6.47    8.20
  -3  24 -12   -5.42    5.78
  -2 -38   3   -3.93    8.25
  -2 -30   4   35.01    6.83
  -2  19  -7   27.78    3.72
  -2  23 -11   39.12    5.77
  -2  25 -14   26.24    7.29
  -1 -33   3   28.18    6.44
  -1 -10   3   17.66    3.07
  -1  15  -5  898.11    4.80
  -1  22 -11    6.94    5.32
  -1  25 -16    4.92    8.54
   0 -39   1   11.02    7.16
   0 -33   2    7.00    5.89
   0  23 -15   10.08    7.80
   1 -41  -1    2.56    6.85
   1 -29   1   24.97    4.49
   1 -14   1  237.92    2.60
   1   9  -5   22.33    3.16
   1  20 -14    8.46    7.63
   2 -30  -1   19.60    3.87
   2   8  -7   -3.71    3.50
   3   1  -7  130.65    4.72
   3  14 -17   22.89    7.66
   4  -8  -8    0.27    3.74
   4  -2 -10   70.91    5.59
   4   5 -14    4.71    6.58
   4   6 -15   13.46    7.71
   4   7 -16   15.12    7.35
   4   8 -18   -2.29    9.29
   5 -13 -12   14.85    5.72
   5  -9 -13   -0.90    6.19
   5  -7 -14   59.77    7.45
   5  -3 -16   14.85    7.55
  -7 -12   2    0.96    8.15
  -7 -11   2   20.83    9.00
  -6 -10   3   -2.40    6.86
  -6   3   0   10.47    4.36
  -6  12  -4   26.42    2.36
  -5 -12   4   32.06    6.59
  -5  -5   3   38.19    5.42
  -4 -34   4    2.30    8.62
  -4  -9   4   -0.55    4.89
  -4   7   0    1.39    2.16
  -4  20  -8   29.48    4.21
  -4  21  -9    2.27    4.08
  -3 -34   4   28.08    7.86
  -3  -9   4  201.88    5.02
  -2 -31   4   24.24    6.00
  -2  20  -8   55.75    4.24
  -2  22 -10   26.91    4.94
  -1 -40   2    4.29    7.51
  -1 -34   3    6.13    6.11
  -1  19  -8  376.27    5.11
  -1  20  -9  334.46    5.70
  -1  21 -10   17.56    5.12
   0 -34   2    6.83    5.29
   0 -10   2   38.76    2.40
   0  14  -6   21.02    3.85
   0  19 -10   12.76    5.34
   0  20 -11   19.07    6.21
   0  21 -12   10.75    5.48
   1 -37   0    3.42    5.83
   1 -30   1   10.24    4.16
   2 -31  -1    6.76    3.83
   2  -7  -2  219.35    1.69
   2  18 -17   -1.05    7.34
   3 -25  -3  134.58    2.25
   3  -2  -6    6.21    3.51
   3   3  -8   15.92    4.36
   3   8 -11    1.61    6.02
   3  12 -15   18.33    7.76
   3  13 -16    4.76    7.22
   3  14 -18   -5.54    8.05
   4   0 -11    3.87    5.42
   4   3 -13   59.47    6.44
   4   7 -17   52.68    9.70
   5 -14 -12   16.20    5.17
   5  -4 -16    4.67    7.99
  -7  -5   1   -0.11    6.62
  -7  -1   0    1.94    5.65
  -7   2  -1   -5.15    5.37
  -6 -23   4   26.80    9.54
  -6 -22   4   -6.24    9.35
  -6 -21   4   19.60    9.13
  -6 -20   4   14.71    8.70
  -6  -9   3   -0.34    6.49
  -6  -4   2   30.16    5.63
  -6   0   1    1.16    4.64
  -6   6  -1   10.10    3.89
  -5 -11   4    7.96    6.33
  -5   3   1   11.74    3.26
  -4 -25   5   -0.99    7.72
  -4 -24   5   14.52    7.14
  -4 -23   5   28.74    6.85
  -4 -22   5    9.64    6.57
  -4 -21   5   11.23    6.67
  -4 -20   5   -4.54    6.34
  -4 -19   5   -9.83    6.26
  -4  -3   3  180.39    4.52
  -4   1   2    3.94    2.99
  -3 -36   4   -0.28    8.92
  -3 -35   4    4.35    7.36
  -3 -25   5   -0.73    6.45
  -3 -24   5    5.30    6.84
  -3 -23   5    0.46    6.15
  -3 -22   5   45.79    6.79
  -3 -21   5    3.04    6.28
  -3 -20   5   25.22    6.32
  -3  18  -6    7.88    2.96
  -3  23 -11   11.93    5.45
  -2 -33   4    1.32    8.00
  -2  21  -9   14.94    4.14
  -2  24 -13   22.81    6.75
  -2  25 -15   14.69    7.88
  -1 -35   3  -10.36    6.15
  -1  -9   3   38.91    3.13
  -1   9  -2  344.96    2.26
  -1  13  -4   55.94    2.72
  -1  23 -13   -2.82    6.46
   0 -40   1   -2.04    7.81
   0  -4   1  938.59    2.44
   0   6  -2  936.94    3.09
   0  22 -14   -1.85    6.42
   0  23 -16    9.10    7.05
   1 -31   1    5.68    4.32
   1   4  -3  177.72    3.29
   1  16 -10   -3.12    5.28
   1  21 -18    7.15    9.45
   1  21 -17    1.63    7.62
   2  15 -13    5.47    6.26
   2  17 -16    8.98    8.22
   3  -6  -5  258.03    3.18
   3  11 -14    8.01    6.51
   3  13 -17    4.84    7.97
   4 -14  -7    4.41    2.86
   4   5 -15    4.31    7.75
   5 -15 -12   -1.84    4.96
   5 -11 -13    7.45    6.43
   5  -8 -14   14.43    6.77
   5  -6 -15   37.13    7.09
  -7   7  -3    3.11    4.47
  -6 -19   4   18.92    8.07
  -6 -18   4  -11.90    8.50
  -6 -17   4    3.25    8.32
  -6  -8   3   35.99    6.29
  -5 -10   4    1.01    6.03
  -5   0   2   -4.34    3.94
  -5   6   0   13.93    2.85
  -4 -28   5    0.27    8.39
  -4 -27   5   33.22    7.09
  -4 -26   5   47.39    6.78
  -4 -18   5    8.27    5.25
  -4 -17   5   77.55    6.55
  -4  23 -12   -1.45    6.10
  -3 -28   5   64.50    7.54
  -3 -26   5    6.77    5.78
  -3 -19   5   10.26    4.98
  -3 -18   5  168.73    5.43
  -3  15  -4  158.79    2.45
  -3  22 -10   15.52    4.63
  -3  24 -13    2.74    6.54
  -2 -34   4    4.76    8.00
  -2  16  -5   -1.62    3.02
  -1 -26   4    9.62    5.18
  -1 -25   4    9.82    5.46
  -1 -24   4   86.26    5.40
  -1 -23   4  625.05    6.02
  -1 -22   4  131.96    4.59
  -1 -20   4   -1.91    4.35
  -1 -19   4  134.25    4.64
  -1  11  -3  203.69    2.89
   0 -41   1    0.09    8.18
   0 -35   2   -1.63    5.85
   0 -23   3   67.50    4.10
   0 -22   3   88.29    4.18
   0  21 -13   -0.77    6.36
   0  23 -17    6.02    8.86
   1 -38   0   14.16    6.11
   1 -13   1  486.47    2.87
   1  19 -14    7.03    7.00
   1  20 -16    3.83    8.41
   2 -38  -2   -0.30    5.28
   2   3  -5  868.04    4.69
   2  13 -11    6.65    4.83
   3 -26  -3   25.71    2.20
   3   0  -7  112.22    4.57
   3   6 -10   33.44    4.49
   3  12 -16   11.85    8.06
   3  13 -18   15.69    9.00
   4  -9  -8  225.03    4.22
   4  -3 -10   11.16    4.75
   4  -1 -11    2.13    5.20
   4   1 -12   42.76    5.16
   4   6 -17    0.28    8.67
   5 -16 -12    7.23    5.00
   5 -12 -13    1.11    6.37
   5  -9 -14    2.72    6.78
   5  -7 -15   57.45    7.59
   5  -5 -16    5.12    7.45
  -7   5  -2   -0.54    4.73
  -6 -16   4    3.29    6.73
  -6 -15   4   15.74    7.75
  -6  -3   2    6.62    5.38
  -5 -25   5    2.78    8.29
  -5 -24   5    9.42    8.89
  -5 -23   5   14.86    9.01
  -5 -22   5    4.87    8.55
  -5 -21   5    7.54    8.74
  -5 -20   5   69.70    8.30
  -5  -9   4  202.92    6.75
  -5  -4   3   11.10    4.62
  -4 -30   5   -4.18    8.60
  -4 -29   5   87.48    7.67
  -4 -16   5   71.90    5.39
  -3 -16   5   47.60    4.68
  -3  19  -7   91.22    3.76
  -3  20  -8    5.67    4.15
  -3  21  -9   19.34    4.45
  -2 -35   4   26.27    8.25
  -2   0   2 2639.52    5.03
  -2  23 -12    3.80    6.00
  -2  24 -14   13.45    7.25
  -1 -37   3    4.40    7.66
  -1 -28   4    7.51    6.23
  -1 -27   4   11.66    5.54
  -1 -18   4   -5.49    3.64
  -1  22 -12   46.94    5.68
  -1  23 -14   -9.38    6.92
  -1  24 -16    0.91    7.66
   0 -36   2  152.24    7.12
   0 -26   3   55.58    4.57
   0 -25   3   35.48    4.42
   0 -24   3  182.29    4.56
   0 -21   3  514.33    5.12
   0 -20   3   95.33    4.46
   0 -19   3   82.47    4.17
   0  -9   2  279.26    3.17
   0  15  -7   21.03    4.55
   0  22 -15   18.07    6.55
   1 -32   1    7.80    4.47
   2   0  -4 2910.96    6.34
   2   5  -6   43.48    3.39
   2  16 -15   -1.06    6.16
   3 -27  -3   14.85    2.39
   3  -3  -6  503.48    4.33
   3   7 -11   26.72    5.87
   3  13 -19    4.19    8.62
   4  -6  -9  552.62    5.64
   4   2 -13   13.41    5.31
   4   3 -14   25.25    7.12
   4   4 -15    9.64    7.53
   4   5 -16   53.65    8.39
   4   6 -18   -7.61    9.03
   5 -18 -12   22.57    5.20
   5 -17 -12   19.62    5.05
   5 -10 -14   10.28    7.13
  -7   0   0    8.52    5.39
  -6 -14   4    0.23    7.18
  -6  -7   3   65.77    6.63
  -6   1   1   -4.09    4.26
  -6   4   0   12.39    4.06
  -5 -29   5   35.20    9.97
  -5 -28   5   -2.58    9.75
  -5 -27   5   -8.32    8.36
  -5 -26   5   35.83    7.73
  -5 -19   5   34.57    6.74
  -5 -18   5  110.27    7.81
  -5 -17   5   39.08    7.16
  -4 -32   5   10.55    9.94
  -4 -31   5   14.67    7.82
  -4  -2   3   58.17    3.83
  -3 -31   5  104.48    8.85
  -3 -15   5  319.28    5.69
  -3  -7   4   60.15    4.33
  -3  -2   3  447.01    4.66
  -2 -36   4   -1.55    8.22
  -2 -25   5   -6.83    5.78
  -2 -24   5   -8.57    5.52
  -2 -23   5   85.39    6.24
  -2 -22   5  136.91    5.86
  -2  -4   3   -6.14    3.02
  -1 -38   3    1.94    6.99
  -1 -30   4   64.23    6.31
  -1 -29   4   53.90    6.11
  -1 -16   4    5.21    4.00
  -1  -8   3   -1.18    3.04
  -1  -3   2 7726.38    7.51
  -1  17  -7   27.36    3.84
  -1  21 -11    2.40    5.58
   0 -37   2    0.18    6.77
   0 -28   3   10.96    5.10
   0 -27   3    4.40    4.57
   0 -18   3  200.10    4.55
   0   8  -3  126.60    3.00
   0  10  -4  355.20    3.71
   0  16  -8  171.32    5.18
   0  19 -11   -5.65    5.46
   0  22 -16    0.50    8.52
   1 -39   0   11.48    6.09
   1 -33   1   45.86    4.82
   1   6  -4 1026.52    4.57
   1   8  -5   12.46    3.75
   1  20 -18   33.21    9.48
   2 -39  -2    3.69    6.03
   2 -33  -1    9.46    4.24
   2  11 -10   12.76    5.01
   2  16 -16   32.04    7.97
   3   8 -12    6.56    4.93
   3   9 -13   18.73    5.61
   3  12 -18   46.80    9.22
   4 -10  -8   12.50    3.52
   4  -4 -10  149.06    5.01
   4   0 -12  225.27    6.77
   4   5 -17   -2.02    8.53
   5  -8 -15   37.31    6.83
   5  -7 -16    4.44    8.12
  -7  -7   2   -6.73    7.32
  -7  -3   1    5.52    6.54
  -7   3  -1    0.34    5.32
  -6 -13   4   10.10    6.11
  -6 -12   4   -1.61    6.65
  -6  -6   3   -1.72    6.10
  -6  -2   2    1.78    5.14
  -5 -16   5    2.54    6.49
  -5 -15   5    8.21    6.49
  -5  -8   4  129.93    6.22
  -5  -3   3   16.38    4.39
  -4 -33   5   10.91    9.33
  -4   2   2   43.46    3.33
  -4  22 -11   -3.93    5.11
  -3 -33   5   26.12    8.43
  -3 -32   5   -1.98    7.15
  -3  23 -12   26.77    6.07
  -3  24 -14  -16.43    7.10
  -2 -37   4   -9.45    8.18
  -2 -28   5   48.37    7.17
  -2 -27   5   23.35    6.45
  -2 -26   5  257.48    6.51
  -2 -20   5    1.99    4.37
  -2 -19   5  176.81    5.96
  -2  -9   4  242.57    3.76
  -2  17  -6   29.71    3.48
  -2  22 -11   35.38    5.51
  -2  24 -15    0.81    7.29
  -1 -39   3   -2.98    7.65
  -1 -15   4   12.38    3.90
  -1  18  -8   24.52    4.07
  -1  19  -9    0.62    4.24
  -1  20 -10   32.58    5.11
  -1  22 -13   12.69    6.08
  -1  23 -15    5.30    7.00
   0 -38   2   13.57    7.14
   0 -30   3   10.72    5.73
   0 -29   3   55.24    5.31
   0 -17   3  266.57    4.45
   0  17  -9  260.51    5.65
   0  22 -17    7.14    8.60
   1 -40   0    5.81    6.73
   1 -34   1    7.13    5.63
   2 -34  -1   83.78    4.94
   2   8  -8   11.44    4.36
   2  15 -15   -1.33    6.91
   2  16 -17    8.88    8.03
   3  -7  -5  175.80    2.79
   3   5 -10   55.14    4.47
   3  12 -19   -1.81    9.68
   4  -7  -9  102.06    4.16
   4   1 -13   64.80    6.48
   4   2 -14    4.27    6.43
   4   4 -16   10.22    7.90
   4   5 -18   15.27    9.01
   5 -22 -12   65.72    4.73
   5 -21 -12    3.32    4.69
   5 -14 -13   -1.91    5.74
   5 -11 -14    5.10    6.45
  -7 -12   3    3.35    8.24
  -6 -11   4    6.36    6.51
  -5 -14   5   54.19    7.01
  -5  -7   4   37.44    5.28
  -5   1   2   73.23    4.32
  -5   4   1    4.24    3.26
  -5  15  -5   41.85    1.80
  -4   5   1   -2.43    2.72
  -4  16  -5    8.78    2.34
  -3 -34   5    6.15    8.59
  -3 -13   5   89.43    4.39
  -3  -6   4    0.89    4.20
  -3   2   2  123.04    2.88
  -2 -38   4    0.17    8.29
  -2 -30   5   18.22    6.81
  -2 -29   5   40.54    7.14
  -2 -18   5   21.41    4.44
  -2 -17   5   33.42    4.77
  -2  21 -10  167.02    5.35
  -2  23 -13    1.61    6.32
  -1 -32   4    1.42    6.22
  -1  14  -5  682.00    4.27
  -1  23 -16   43.75    8.25
   0 -31   3   52.11    5.44
   0 -16   3   33.90    3.84
   0   3  -1 3445.30    3.36
   0  13  -6   78.85    4.10
   0  20 -13   13.96    6.76
   0  21 -15   -3.07    7.89
   0  22 -18   -4.13    9.55
   1 -35   1   20.57    5.76
   1 -12   1  400.36    2.71
   1  18 -14   45.72    6.60
   2  16 -19    3.65    9.23
   3 -36  -4    1.32    3.80
   3   1  -8  285.64    5.21
   3   3  -9   82.53    4.94
   3   7 -12   -1.21    6.00
   3   8 -13    1.75    6.24
   3   9 -14   11.83    6.98
   3  11 -17    9.37    7.65
   4 -17  -7   10.93    2.83
   4  -5 -10  271.67    5.62
   4  -1 -12   36.65    6.19
   5 -15 -13    6.69    5.48
   5 -12 -14   44.49    6.88
  -7 -11   3   -5.04    8.64
  -7  -2   1   -0.12    6.21
  -6 -23   5    3.82   10.45
  -6 -22   5   12.11    9.59
  -6 -21   5   -3.86    9.11
  -6  -5   3   11.02    5.71
  -6   2   1   20.78    4.51
  -5 -13   5   -3.35    6.84
  -5  20 -10    2.43    4.45
  -4 -11   5   27.05    5.51
  -4  -1   3   28.05    3.83
  -4  21 -10   -0.30    4.15
  -3 -12   5   11.76    4.11
  -3   5   1   12.53    2.02
  -3  22 -11   15.73    5.47
  -2 -39   4    1.90    8.50
  -2 -16   5   44.75    4.54
  -2  14  -4  361.48    2.85
  -2  18  -7   20.26    3.31
  -2  19  -8  121.27    4.52
  -2  20  -9    9.95    4.02
  -1 -34   4   40.65    6.68
  -1 -33   4  142.95    6.99
  -1 -14   4  524.72    4.49
  -1  -7   3   14.45    3.40
  -1   1   1  144.41    1.69
  -1  22 -14    9.93    7.13
  -1  23 -17    3.64    8.25
   0 -39   2   -4.24    6.99
   0 -32   3   32.72    5.77
   0  19 -12   -6.78    5.93
   0  21 -16   -5.38    7.85
   1 -41   0    5.67    7.23
   1  17 -13   28.84    6.37
   1  18 -15   28.44    7.44
   1  19 -18   19.33    9.24
   1  19 -17   -0.02    7.43
   2 -35  -1    1.16    4.43
   2   2  -5  250.31    3.52
   2  13 -13   -0.87    6.38
   2  14 -14    1.68    5.34
   3  11 -18  -12.60    7.45
   4  -8  -9   48.24    4.26
   4   0 -13    0.07    6.51
   4   1 -14   66.90    6.47
   4   2 -15  172.40    7.44
   4   3 -16   21.76    7.81
   4   4 -18   21.31    9.56
   5 -17 -13   54.67    6.13
   5 -16 -13    7.34    5.38
   5 -13 -14    0.80    6.20
   5 -11 -15   40.21    6.92
   5  -9 -16   18.09    7.90
  -7 -10   3    4.48    7.66
  -7   6  -2    6.95    4.44
  -6 -20   5    3.34    7.94
  -6 -19   5   -1.13    8.68
  -6 -18   5   -5.94    8.53
  -6 -10   4    3.12    6.38
  -6  -1   2   20.80    5.23
  -6   7  -1   82.91    4.03
  -6   9  -2    0.87    3.09
  -5 -12   5    8.54    6.59
  -5  -6   4    8.97    4.86
  -5  -2   3  149.15    4.79
  -4 -27   6   42.64    8.01
  -4 -26   6   73.32    8.22
  -4 -25   6    3.76    7.78
  -4 -24   6   11.38    7.47
  -4 -23   6   -3.80    7.43
  -4 -22   6   17.94    6.97
  -4 -21   6    0.26    6.60
  -3 -36   5    8.35    8.14
  -3 -11   5  423.98    6.16
  -3  16  -5    3.40    2.46
  -2 -33   5   33.80    8.43
  -2 -32   5    2.72    6.01
  -2 -15   5   38.05    4.24
  -2  -3   3   77.06    3.33
  -2  22 -12   -6.17    5.83
  -2  23 -14    3.19    6.75
  -1 -35   4   -9.20    6.60
  -1 -13   4  149.36    4.41
   0 -40   2   58.69    7.97
   0 -33   3   75.98    6.30
   0 -15   3   55.05    3.47
   0  -8   2  989.85    3.77
   0  20 -14   -2.47    7.03
   0  21 -17    1.61    8.53
   1 -36   1   -0.23    6.01
   2  10 -10    5.12    4.16
   2  12 -12   21.88    6.02
   2  14 -15    3.53    6.69
   3   4 -10    8.44    4.11
   3  10 -17    8.24    8.21
   4  -2 -12   -2.46    5.91
   4   3 -17    8.44    9.11
   5 -18 -13    5.84    5.75
   5 -10 -16   -3.33    7.58
  -7  -5   2    7.86    6.57
  -7   4  -1    5.40    4.50
  -7   8  -3   -5.61    3.95
  -6 -17   5   -3.41    7.96
  -6 -16   5    3.25    7.79
  -6  -9   4   37.78    6.86
  -6  -4   3   54.30    5.99
  -6   5   0   22.92    4.16
  -5 -11   5   -1.39    6.41
  -4 -30   6   54.39    8.76
  -4 -29   6   11.08    8.00
  -4 -28   6   -1.00    7.48
  -4 -20   6    6.90    5.79
  -4 -19   6   44.92    6.68
  -4  13  -3   35.46    1.29
  -4  20  -9   -3.20    3.98
  -4  22 -12   17.08    5.72
  -3 -26   6   11.00    6.89
  -3 -25   6   -4.40    6.43
  -3 -24   6   68.93    6.97
  -3 -22   6   -2.72    6.47
  -3  -5   4  112.07    4.53
  -3  -1   3  334.46    4.08
  -3  21 -10   19.24    4.56
  -2 -34   5    2.97    8.08
  -2 -14   5   50.81    4.32
  -2  23 -15  112.36    8.43
  -1 -36   4   11.09    6.89
  -1  15  -6   79.70    3.67
   0 -34   3   72.68    6.36
   0  21 -18   13.39    9.41
   1 -37   1   18.25    6.42
   1 -25   2    8.11    3.98
   1 -24   2  542.68    5.08
   1 -23   2    0.77    3.77
   1   3  -3 2350.43    5.22
   1  15 -11   45.35    4.94
   1  18 -16    9.42    7.37
   2 -36  -1    2.58    4.30
   2  -4  -3   -3.93    2.35
   2  15 -19    8.88    9.44
   2  15 -18    7.69    7.43
   3  -8  -5   91.07    2.84
   3  -2  -7   45.52    3.81
   3   2  -9   10.13    4.58
   3   5 -11   46.98    4.88
   3   6 -12   37.97    6.40
   3   8 -14   45.29    5.92
   3   9 -16    2.40    7.83
   3  10 -19   99.49   10.21
   3  10 -18   -4.09    8.38
   4 -19  -7    0.26    2.93
   4  -9  -9   28.41    4.15
   4  -6 -10   -3.55    4.41
   4  -4 -11   80.35    5.45
   4  -1 -13   80.96    6.70
   4   0 -14  232.13    7.49
   4   1 -15   31.02    6.66
   4   2 -16    8.40    7.47
   4   3 -18    5.25    9.34
   5 -19 -13   -0.48    5.91
   5 -15 -14    0.42    6.39
   5 -12 -15    8.73    6.53
  -7  -1   1    3.63    5.75
  -6 -15   5   -1.99    7.86
  -6  -8   4    4.77    5.69
  -5 -29   6    4.90    9.92
  -5 -28   6    6.94    9.64
  -5 -27   6   34.59    9.83
  -5 -26   6   14.86    8.11
  -5 -25   6   10.21    7.31
  -5 -24   6    4.90    7.32
  -5 -23   6   71.10    8.14
  -5 -22   6    6.70    7.13
  -5 -21   6   32.54    8.33
  -5 -20   6   37.58    8.88
  -5  -5   4    3.88    4.76
  -5   2   2    3.79    3.55
  -5  11  -2   82.19    2.05
  -5  19  -9    1.35    4.12
  -4 -32   6    9.25    9.42
  -4 -31   6   74.93    8.58
  -4 -18   6  126.89    6.23
  -4 -17   6   52.12    6.96
  -4  -4   4   -0.27    3.95
  -4  17  -6   10.63    2.77
  -4  19  -8    3.09    3.67
  -3 -30   6   83.73    8.68
  -3 -20   6    8.51    5.38
  -3 -19   6   75.20    6.60
  -3 -10   5   24.22    3.79
  -3  13  -3   18.84    1.57
  -3  20  -9    8.27    3.94
  -3  22 -12    8.92    5.97
  -3  23 -14   30.08    6.69
  -2 -35   5    6.74    8.17
  -2 -13   5  185.66    4.51
  -2  -7   4   22.48    3.81
  -2  22 -13    6.50    6.55
  -2  23 -16   -2.52    8.91
  -1 -37   4   43.52    7.36
  -1  12  -4 1140.87    4.18
  -1  16  -7  235.06    4.28
  -1  19 -10    6.40    4.90
  -1  21 -13   70.66    6.50
  -1  22 -16    6.39    7.10
   0 -41   2    9.20    8.39
   0 -35   3   -2.96    6.53
   0 -14   3  782.10    4.16
   1 -28   2   59.10    4.46
   1 -27   2  110.54    4.34
   1 -26   2   57.81    3.76
   1 -22   2  804.98    4.78
   1 -21   2  431.12    4.13
   1   7  -5   52.64    3.73
   1  18 -19   14.98   10.23
   2  13 -14   -9.06    5.46
   3 -37  -4    2.54    3.84
   3 -30  -3   53.20    2.92
   3  -5  -6   -0.08    3.36
   3   0  -8    7.17    3.59
   4 -28  -7   26.66    2.15
   4 -13  -8   16.97    3.39
   4  -3 -12   20.69    5.42
   4   2 -17   13.78    9.06
   5 -16 -14   -1.05    6.47
   5 -13 -15   17.55    6.41
  -7  -4   2    3.67    6.34
  -7   2   0    5.40    5.25
  -6 -14   5   48.98    7.33
  -6   0   2   -3.76    4.81
  -6  11  -3    1.67    2.31
  -5 -19   6   13.27    7.21
  -5 -18   6    0.17    7.48
  -5 -10   5  104.14    5.74
  -5  -1   3    7.59    3.91
  -4 -33   6   25.01    9.82
  -4 -16   6    8.89    5.26
  -4   0   3    0.18    3.70
  -4   3   2   41.11    3.11
  -4  10  -1    5.08    1.47
  -4  18  -7   25.03    3.28
  -3 -32   6   32.80    8.98
  -3 -18   6   61.50    5.09
  -3 -17   6   10.86    5.37
  -3  17  -6   57.37    3.05
  -3  19  -8    2.73    4.04
  -2 -37   5   -1.79    8.17
  -2 -36   5   11.06    7.77
  -2   1   2  199.64    2.45
  -2  15  -5   30.30    2.91
  -2  20 -10    6.29    5.08
  -1 -38   4    6.62    7.00
  -1  17  -8   27.87    4.05
  -1  18  -9   28.39    4.13
  -1  22 -17    1.51    8.28
   0 -36   3   11.58    6.48
   0  20 -16   13.89    7.64
   1 -38   1    3.38    6.51
   1 -29   2    2.24    4.58
   1 -20   2   23.63    3.26
   1   5  -4  598.72    3.74
   1  17 -15    5.45    6.24
   2 -37  -1   12.04    4.75
   2 -27   0    1.12    3.15
   2 -26   0    5.35    2.99
   2 -25   0   -3.28    2.75
   2 -24   0   -2.20    2.61
   2 -23   0    3.11    2.53
   2  12 -13   17.64    5.46
   2  14 -19   -0.70    9.25
   3   8 -15   -1.00    5.99
   4 -20  -7   11.44    2.72
   4  -5 -11   -0.39    5.05
   4  -2 -13   10.85    5.80
   4   0 -15   -7.20    6.47
   4   1 -16   85.41    7.90
   4   2 -18   -0.67    8.64
   5 -17 -14   -0.11    6.20
   5 -14 -15    5.20    6.99
  -7  -7   3    6.70    7.35
  -6 -13   5   -8.21    6.93
  -6  -7   4    6.85    6.35
  -6  -3   3   28.08    5.62
  -6   3   1    3.25    4.10
  -5 -17   6    9.19    6.51
  -5 -16   6   -2.74    6.63
  -5  -9   5    6.21    5.89
  -5   5   1   79.61    3.26
  -5  18  -8   32.10    3.54
  -4 -15   6  441.32    7.41
  -4   8   0    1.64    2.03
  -4  21 -11   -6.19    5.05
  -3 -34   6    1.74    8.61
  -3 -33   6   13.90    7.29
  -3 -16   6   46.08    5.81
  -3  -9   5  207.89    4.51
  -3  -4   4  170.59    4.59
  -3  18  -7   -3.15    3.10
  -2   4   1  123.99    1.96
  -2  12  -3  161.98    2.14
  -2  22 -14    3.30    6.85
  -1 -39   4   26.86    8.20
  -1 -29   5    3.54    5.99
  -1 -28   5   -1.02    6.47
  -1 -27   5   -1.35    5.93
  -1 -26   5  188.48    5.59
  -1 -24   5  146.55    5.08
  -1 -23   5   11.24    4.27
  -1 -21   5   63.27    5.16
  -1 -11   4  106.94    3.87
  -1  -2   2   16.80    2.12
  -1  20 -12   13.81    5.51
  -1  21 -14   10.67    6.66
   0 -37   3   92.04    6.61
   0 -13   3  420.01    4.08
   0   9  -4    2.76    2.93
   0  19 -14    8.92    6.41
   0  20 -18   -4.78    9.31
   0  20 -17   -1.59    7.82
   1 -39   1   -5.11    6.51
   1 -31   2   32.79    4.86
   1 -30   2   73.04    4.29
   1 -19   2   72.95    3.18
   1 -11   1   82.97    2.04
   1  16 -14    2.40    6.52
   2 -28   0    1.47    3.23
   2 -22   0   25.69    2.53
   2  -8  -2   72.60    1.40
   2   3  -6  291.86    3.88
   3 -31  -3    4.97    2.88
   3 -13  -4    8.94    1.74
   3   1  -9   10.78    4.66
   3   4 -11   97.81    5.17
   3   6 -13    7.23    6.25
   4 -21  -7    4.50    2.66
   4 -14  -8   21.79    3.28
   4 -10  -9   -3.41    3.62
   4  -1 -14   68.56    6.10
   4   1 -17    6.25    8.65
   5 -18 -14   19.83    6.42
   5 -15 -15   19.70    7.23
  -7  -3   2   -0.62    6.75
  -7   0   1    8.83    5.36
  -6 -22   6   39.20    9.97
  -6 -21   6   15.07    9.20
  -6 -12   5   14.74    6.94
  -5 -15   6   -0.92    6.83
  -5  -4   4   32.88    4.84
  -5  16  -6    6.56    2.28
  -5  17  -7   20.89    2.95
  -4 -14   6   -3.73    5.16
  -4  -3   4    3.98    3.93
  -3 -35   6    8.81    9.30
  -3  21 -11   21.44    5.37
  -2 -39   5    1.29    8.89
  -2 -28   6   14.89    6.93
  -2 -27   6   13.24    7.16
  -2 -26   6  118.75    6.92
  -2 -25   6   10.27    6.14
  -2 -24   6   -1.05    5.79
  -2 -23   6   -6.07    5.96
  -2  16  -6   88.02    3.51
  -2  19  -9   82.83    4.31
  -2  21 -12   -5.21    5.66
  -1 -31   5   34.19    6.34
  -1 -20   5   47.82    5.00
  -1  10  -3   -0.54    2.44
  -1  19 -11   49.94    5.30
  -1  21 -15   39.18    7.70
   0 -38   3   26.75    7.31
   0   7  -3  272.92    3.17
   0  19 -15   -1.07    7.19
   1 -32   2    1.91    5.05
   2 -38  -1   80.91    5.61
   2 -30   0    3.23    3.94
   2 -29   0   35.55    3.68
   2 -21   0  219.14    2.66
   2  13 -17   16.75    8.32
   3   7 -15   11.28    6.85
   3   8 -17   28.75    7.39
   4 -22  -7   -1.80    2.72
   4  -8 -10   -2.18    4.63
   4  -4 -12  113.84    5.74
   4  -3 -13   67.48    6.03
   4  -1 -15   34.84    6.77
   4   0 -16   -5.64    7.22
   4   1 -18   -0.80    8.60
  -7 -11   4    4.15    8.23
  -7  -6   3    9.29    7.15
  -7   5  -1   11.06    4.93
  -6 -20   6   30.26    9.30
  -6 -19   6   14.59    8.73
  -6 -11   5    9.86    6.57
  -6  -6   4   -1.26    6.05
  -6  -2   3   14.49    5.51
  -6   1   2   19.20    4.45
  -5 -14   6   13.27    6.59
  -5  -8   5   39.91    5.50
  -5   0   3   34.72    4.30
  -4  -7   5   -3.97    4.70
  -4   6   1   32.92    2.51
  -3 -36   6   -0.74    8.09
  -3 -14   6   88.55    5.68
  -3  -8   5   87.86    3.91
  -3   0   3  893.20    4.99
  -2 -31   6    1.46    6.85
  -2 -30   6  140.83    7.37
  -2 -29   6  120.21    6.48
  -2 -21   6    3.35    4.53
  -2 -20   6   55.58    5.74
  -2 -11   5  384.35    4.50
  -2  22 -16   17.38    8.85
  -1 -40   4    0.85    7.84
  -1 -33   5   -6.21    6.21
  -1 -32   5   -4.56    6.14
  -1 -18   5   31.37    4.33
  -1  13  -5   88.41    3.19
  -1  20 -13    2.59    6.40
  -1  21 -17   -4.32    7.82
  -1  21 -16    2.39    7.23
   0 -28   4   -6.89    4.93
   0 -27   4   30.04    5.19
   0 -26   4   33.76    4.80
   0 -25   4    6.72    4.58
   0 -24   4   10.61    4.27
   0 -23   4   -0.76    4.27
   0  -7   2 2041.68    4.46
   0  13  -7   -8.81    3.42
   0  15  -9   11.34    4.75
   1 -40   1    6.13    6.84
   1 -33   2   10.92    5.00
   1 -18   2 1128.60    4.54
   1   0  -2   -6.20    2.17
   2 -31   0   10.03    4.26
   2 -20   0    6.21    2.28
   2   7  -9  110.53    4.85
   2  11 -13    2.63    5.32
   2  12 -15   10.81    6.49
   2  13 -18   -6.65    7.31
   3 -32  -3   30.77    3.00
   3  -6  -6   13.65    3.15
   3   6 -14   -6.42    6.47
   3   7 -16    6.09    7.50
   4 -15  -8    6.45    3.41
   4 -11  -9    3.01    4.13
   4  -2 -14    3.41    6.43
   4   0 -17   -0.24    7.88
  -7  -2   2    2.16    6.36
  -7   3   0    7.48    5.35
  -7   7  -2   -1.93    4.23
  -6 -18   6  -10.09    9.16
  -6 -17   6   -0.47    8.28
  -6 -10   5    3.36    7.03
  -6   6   0   13.18    3.86
  -5 -13   6   54.79    6.92
  -5  -3   4   73.06    4.86
  -5   3   2   68.54    3.79
  -4 -29   7   19.75    8.22
  -4 -28   7   28.18    8.56
  -4 -27   7   31.59    8.35
  -4 -25   7    8.18    7.51
  -4 -24   7   63.16    8.31
  -4 -23   7   79.09    8.12
  -4 -22   7    2.72    7.15
  -4 -12   6   -9.00    5.53
  -4  20 -10   16.43    4.50
  -3 -13   6  201.06    5.71
  -3  20 -10    7.85    4.53
  -3  22 -14    5.59    6.36
  -2 -33   6    1.12    8.13
  -2 -32   6   10.27    7.70
  -2 -19   6  123.59    4.97
  -2  20 -11   -3.46    5.32
  -2  21 -13    2.21    6.23
  -1 -34   5   42.22    6.48
  -1 -17   5    2.03    4.27
  -1  18 -10   22.33    4.81
   0 -39   3   10.71    6.63
   0 -30   4   -3.91    5.48
   0 -29   4   20.40    5.04
   0 -22   4   68.64    4.09
   0 -21   4   83.92    4.56
   0 -12   3    6.07    2.80
   0  17 -12   37.48    5.95
   0  18 -14   -2.33    6.40
   0  19 -18   14.93    9.62
   1 -34   2    3.88    5.47
   1  16 -17    0.47    8.38
   1  16 -16   -0.51    6.61
   2 -39  -1   -0.44    5.55
   2  -2  -4    6.93    2.43
   2   9 -11    4.65    5.20
   3   0  -9  149.25    4.82
   3   4 -12   36.62    5.13
   4 -26  -7   62.63    2.44
   4 -25  -7   14.47    2.42
   4 -24  -7  112.13    2.81
   4  -9 -10   48.29    4.56
   4  -7 -11  292.98    6.16
   4  -4 -13   -3.01    5.65
   4  -2 -15  176.53    7.48
   4   0 -19   -4.34   10.36
   4   0 -18   -9.31    8.76
  -7  -5   3   -1.71    6.88
  -7   1   1   -0.26    5.68
  -6 -16   6    1.35    7.82
  -6  -5   4   31.33    5.98
  -6   4   1   42.54    4.31
  -6   8  -1   47.97    3.55
  -5 -28   7   10.68    9.83
  -5 -27   7   -1.84    9.60
  -5 -26   7    2.53    9.98
  -5 -25   7    8.88    8.76
  -5 -24   7   25.76    8.51
  -5 -23   7    4.29    8.59
  -5 -22   7   -7.65    8.26
  -5 -12   6   -2.35    6.80
  -5  -7   5    0.89    5.25
  -4 -32   7    7.57    9.50
  -4 -31   7    9.09    9.08
  -4 -30   7   16.52    8.33
  -4 -21   7   10.58    5.71
  -4 -20   7    8.51    7.07
  -4  -6   5    6.35    4.61
  -4   1   3   12.77    3.18
  -3 -26   7   -5.39    7.00
  -3  -7   5  156.10    4.97
  -3  -3   4  190.04    4.24
  -2 -34   6    5.28    8.07
  -2 -18   6   24.51    4.26
  -2 -17   6   95.18    5.09
  -2 -10   5  148.16    3.76
  -1 -35   5   30.94    7.17
  -1  14  -6  121.35    3.73
  -1  17  -9    9.11    4.17
   0 -40   3    4.82    8.02
   0 -32   4    0.90    5.78
   0 -31   4   82.91    5.61
   0 -20   4   17.81    4.33
   0  -3   1 3617.24    3.37
   1 -41   1    6.69    7.20
   1 -35   2    5.42    5.70
   1 -17   2   82.22    2.93
   1  -3  -1  280.46    1.51
   1   6  -5  395.90    3.94
   1  15 -14   45.82    5.88
   1  16 -19    1.94    9.23
   2 -32   0    7.11    4.12
   2  12 -18    1.24    7.92
   2  12 -17   50.31    8.11
   3 -33  -3    7.90    3.13
   3  -4  -7  102.39    3.71
   3  -2  -8  141.34    4.37
   3   7 -18   18.83    7.84
   4 -12  -9   36.14    3.99
   4  -1 -18   -4.99    8.09
   4  -1 -17    6.90    7.82
  -6 -15   6   11.05    7.73
  -6  -9   5    8.50    6.20
  -6  -1   3    0.52    5.25
  -5 -21   7   31.23    7.75
  -5 -20   7   14.63    8.33
  -5 -19   7   23.06    8.29
  -5  19 -10    2.62    4.42
  -4 -19   7    5.81    5.89
  -4 -18   7   76.93    6.95
  -4   4   2  446.07    4.05
  -4  19  -9    7.96    4.21
  -3 -30   7   29.60    8.41
  -3 -29   7   33.23    7.55
  -3 -28   7    5.05    6.87
  -3 -27   7   -1.23    6.57
  -3 -25   7  196.43    6.96
  -3 -24   7   57.20    6.00
  -3 -23   7   23.38    5.56
  -3 -22   7   45.08    6.67
  -3 -21   7   69.08    6.65
  -3 -12   6  508.43    6.12
  -2 -35   6   14.25    7.56
  -2 -16   6   77.27    4.81
  -2  -5   4  205.67    3.50
  -2  19 -10   60.49    5.25
  -2  21 -14   41.89    6.90
  -1 -36   5    5.76    6.98
  -1 -16   5  169.69    3.98
  -1  -5   3    8.95    2.74
  -1   8  -2   14.46    1.88
  -1  15  -7   -0.41    3.75
  -1  16  -8   37.54    3.85
  -1  20 -15    9.67    6.75
   0 -41   3    8.78    8.48
   0 -33   4   -0.62    6.07
   0 -19   4  436.51    5.21
   0  16 -11   12.62    5.43
   0  18 -15    9.37    6.72
   1 -36   2   -3.90    6.02
   1  15 -15   17.96    6.92
   2 -33   0    4.69    4.16
   2 -19   0  179.04    2.29
   2   0  -5    9.01    3.32
   2   2  -6  144.04    3.46
   2  11 -15    3.73    6.42
   3   1 -10  106.31    5.02
   3   2 -11   51.97    5.25
   3   4 -13   26.07    6.52
   3   5 -14   71.71    6.23
   3   6 -17    5.16    8.03
   4 -10 -10   37.33    4.65
   4  -6 -12   69.45    5.67
   4  -3 -15   62.55    6.90
   4  -2 -16    0.44    7.00
  -7  -8   4    8.78    7.88
  -7  -4   3   -1.00    6.51
  -7  -1   2    5.58    5.83
  -6 -14   6   -2.81    7.46
  -6  -8   5  104.32    6.88
  -6  -4   4   23.57    6.04
  -6   2   2   11.63    4.48
  -5 -18   7   55.81    8.85
  -5  -6   5  188.46    5.94
  -5  -2   4    8.04    4.71
  -5   1   3    7.71    4.00
  -4 -10   6   48.61    5.43
  -3  14  -4   30.83    2.15
  -2  -9   5  119.67    4.23
  -2  13  -4   90.07    2.59
  -2  20 -12   -0.69    5.80
  -2  21 -15   39.55    7.34
  -1 -38   5   13.99    7.23
  -1 -15   5   13.62    4.14
  -1  18 -11   44.52    5.49
  -1  19 -13    9.70    6.45
  -1  20 -18   12.71    8.63
  -1  20 -17    4.56    8.16
  -1  20 -16   44.07    7.59
   0 -35   4  150.18    7.15
   0 -34   4   22.30    5.97
   0 -18   4   26.80    4.28
   0 -11   3   90.22    3.28
   0  17 -13   -8.41    5.49
   0  18 -19   14.38   10.54
   0  18 -18   10.49    8.91
   1 -16   2   22.22    2.80
   1   4  -4  777.37    3.88
   1  15 -16   12.17    7.31
   2 -34   0    8.68    4.11
   2   6  -9  109.50    4.68
   2   9 -12   40.87    4.94
   3 -14  -4   15.04    1.78
   3  -7  -6   22.77    3.19
   3   3 -12   27.16    4.98
   3   6 -20    6.08   10.28
   3   6 -19   58.45    9.49
   4 -17  -8  107.68    3.76
   4 -13  -9   19.91    4.03
   4  -8 -11  177.74    5.24
   4  -5 -13   -2.20    5.48
   4  -4 -14   69.32    6.49
   4  -2 -18   -8.08    7.96
   4  -2 -17   14.61    7.59
  -7   4   0   -0.59    4.62
  -6 -13   6    5.23    7.10
  -6  10  -2   73.13    2.84
  -5 -17   7   11.69    6.42
  -5   6   1    2.71    2.67
  -5   8   0   10.36    2.54
  -4 -16   7  140.08    6.24
  -3 -35   7   13.02    9.51
  -3 -34   7    9.63    8.16
  -3 -19   7   35.51    5.53
  -3 -18   7   15.57    6.23
  -3 -11   6   50.96    4.10
  -3   1   3  356.82    3.96
  -3   8   0   48.71    1.34
  -3  18  -8   93.53    3.85
  -3  20 -11    3.30    5.25
  -2  10  -2  219.40    1.72
  -2  18  -9   68.66    4.24
  -2  21 -16    6.17    7.38
  -1 -39   5   -6.36    7.41
  -1   6  -1  243.60    1.43
  -1  11  -4    1.98    2.90
   0 -36   4   18.01    6.54
   0  12  -7  426.52    4.95
   1 -37   2    9.67    5.70
   1  14 -14    3.84    6.37
   1  15 -19   29.66    8.45
   2   7 -10   19.72    4.31
   2  11 -18    5.13    7.84
   2  11 -17    3.97    6.85
   3 -34  -3    1.82    2.98
   4  -7 -12    5.70    5.40
   4  -4 -15   13.88    6.57
   4  -3 -16   18.85    7.12
  -7 -11   5   -2.51    8.12
  -7  -7   4    4.87    7.40
  -7   2   1    0.50    4.97
  -7   6  -1    3.59    4.50
  -6 -21   7   15.00    8.68
  -6 -20   7    7.16    9.11
  -6 -19   7   21.52    9.00
  -6 -12   6   -2.67    6.78
  -6  -7   5   -6.00    6.49
  -5  -9   6   -5.37    5.76
  -5  -5   5   11.10    5.12
  -5   4   2    5.14    3.31
  -5  18  -9    9.49    4.42
  -4 -15   7   24.30    5.60
  -4  -9   6   74.98    4.81
  -4  -1   4   10.55    4.15
  -4  18  -8    5.99    3.66
  -3 -36   7    6.31    9.54
  -3 -17   7    0.63    5.72
  -3 -10   6   36.02    4.71
  -3  -2   4  486.70    4.67
  -3   6   1  630.86    2.55
  -3  17  -7    8.54    3.46
  -3  21 -15   10.20    6.98
  -3  21 -14    6.86    6.46
  -2 -14   6  261.57    5.13
  -2   2   2  184.63    2.47
  -2  17  -8   40.98    4.19
  -2  20 -13   10.57    6.05
  -1 -40   5   -4.70    8.03
  -1 -14   5  433.45    4.38
  -1  17 -10   34.66    4.87
  -1  19 -14   11.60    6.48
   0 -37   4   60.70    6.52
   0   8  -4    7.28    3.23
   0  13  -8   25.88    3.66
   0  16 -12   49.66    5.11
   1 -38   2   61.92    6.25
   1 -10   1   60.34    1.68
   1  12 -11    7.50    5.41
   2 -35   0   98.08    4.49
   2   3  -7  580.75    4.58
   3  -3  -8   12.59    3.74
   3   0 -10    8.53    4.67
   3   1 -11  117.16    5.26
   3   2 -12  221.35    6.18
   3   3 -13   46.20    6.12
   3   5 -20   43.69   10.17
   3   5 -19   12.25    8.98
   3   5 -18   -0.29    8.95
   3   5 -17   43.66    7.58
   4 -14  -9   87.95    4.24
   4  -9 -11   83.67    5.11
   4  -6 -13   30.80    5.53
   4  -5 -14   -3.62    6.05
   4  -3 -18    0.41    8.47
   4  -3 -17    6.03    6.46
  -7  -6   4   -3.56    7.21
  -7  -3   3   -3.47    6.11
  -7   0   2   -1.83    5.83
  -6 -18   7   27.90    8.92
  -6 -11   6   63.76    7.67
  -6  -3   4    3.58    5.50
  -6   0   3   -3.50    4.83
  -4 -14   7    6.75    6.16
  -4  -4   5   92.00    4.28
  -4   2   3   66.35    3.64
  -3 -16   7  290.19    6.81
  -3  15  -5   41.07    2.71
  -3  16  -6   58.13    3.16
  -3  20 -12   35.27    6.30
  -2 -30   7   -3.94    7.01
  -2 -29   7  136.90    7.35
  -2 -28   7   19.29    6.81
  -2 -27   7   20.67    6.92
  -2 -26   7    7.82    6.73
  -2 -25   7   79.05    6.60
  -2 -24   7   26.55    6.59
  -2  -8   5  285.43    4.13
  -2  -4   4   -1.68    3.53
  -2  14  -5    0.61    2.77
  -2  16  -7  121.55    4.05
  -2  20 -14   30.84    6.34
  -1 -31   6   14.12    6.41
  -1 -30   6   24.93    6.67
  -1 -28   6   63.23    5.65
  -1 -27   6   53.26    5.35
  -1 -25   6   -0.32    5.49
  -1 -24   6  185.66    6.18
  -1 -23   6   43.50    5.32
  -1  18 -12   56.82    4.91
  -1  19 -18    4.75    8.12
  -1  19 -16   18.11    7.36
  -1  19 -15   14.34    6.80
   0 -38   4    6.81    6.29
   0 -16   4   14.93    4.08
   0  15 -11   11.32    5.24
   0  17 -19   -2.00   10.20
   0  17 -18   -3.93    8.77
   0  17 -17   60.01    8.64
   1 -39   2    8.67    6.02
   1 -15   2    8.84    2.62
   1   8  -7   50.12    3.38
   1  14 -19   12.48    9.06
   2 -36   0   41.37    4.19
   2 -18   0    6.29    1.65
   2   1  -6    7.34    3.64
   2   4  -8   28.57    4.25
   2   8 -12   -1.59    5.61
   2  10 -20   27.46    9.78
   2  10 -19    2.19    8.28
   2  10 -18    4.97    8.02
   2  10 -17   -8.50    7.98
   2  10 -16   51.19    6.22
   3 -35  -3    0.93    3.16
   3   4 -16    6.60    7.49
   3   4 -15   26.17    6.08
   4  -4 -17   11.13    7.58
  -6 -17   7   12.66    8.87
  -6 -16   7   52.98    8.50
  -6 -10   6    6.06    6.66
  -6  -6   5   58.03    6.51
  -6   5   1   17.04    3.84
  -5 -27   8   41.25   10.19
  -5 -26   8   21.66    9.88
  -5 -25   8    2.20    9.14
  -5 -24   8    5.68    9.26
  -5 -23   8   19.16    8.65
  -5  -4   5   17.50    5.32
  -5  -1   4   -2.70    4.01
  -4 -31   8   -0.75    9.45
  -4 -28   8    8.07    7.02
  -4 -27   8   17.86    7.05
  -4 -26   8   17.24    7.07
  -4 -25   8  112.96    7.81
  -4 -24   8   -6.83    7.92
  -4 -23   8    5.39    8.31
  -4 -22   8    4.57    7.42
  -4 -13   7   68.65    6.62
  -4  -8   6    1.19    4.00
  -4  17  -7    2.93    3.32
  -4  19 -10    5.24    4.37
  -3  -5   5  512.46    5.10
  -2 -32   7   20.65    8.18
  -2 -31   7   10.45    6.74
  -2 -23   7   -4.05    5.12
  -2 -13   6   17.66    3.50
  -2  15  -6  428.83    4.22
  -2  20 -15   -0.85    6.98
  -1 -33   6   48.04    7.02
  -1 -22   6  172.77    5.61
  -1 -13   5  251.72    3.95
  -1  -1   2  592.30    2.63
  -1  12  -5  375.02    3.69
  -1  18 -13   33.76    6.23
  -1  19 -17   13.80    7.00
   0 -39   4   32.86    7.22
   0 -10   3  428.49    3.78
   1 -40   2   60.64    7.18
   1 -29   3   11.88    4.34
   1 -28   3   51.87    4.49
   1 -27   3    3.53    4.15
   1 -26   3   65.86    4.14
   2 -37   0   40.19    4.94
   2  -1  -5  425.08    4.05
   2   7 -11   12.12    4.43
   2   9 -14   11.66    5.51
   3  -2  -9    9.24    4.30
   3   3 -14   11.35    5.46
   3   4 -20    5.41   10.29
   3   4 -19    9.74    9.05
   3   4 -18   13.00    8.53
   4 -19  -8    3.41    3.52
   4 -15  -9   -1.18    4.14
   4 -12 -10   44.37    4.30
   4 -10 -11    5.01    5.07
   4  -7 -13   56.96    6.10
   4  -6 -14   16.22    6.29
   4  -4 -18   16.02    7.99
  -7  -9   5    6.63    8.65
  -7  -5   4  -12.23    7.31
  -7  -2   3    4.60    6.34
  -7   8  -2   41.62    3.94
  -6 -15   7   11.65    7.88
  -6  -2   4   48.07    6.07
  -6   3   2    6.26    4.20
  -6   7   0    1.64    3.59
  -5 -22   8    9.23    7.49
  -5 -21   8   -5.30    9.15
  -5 -13   7   -1.48    5.53
  -5   2   3  199.89    4.29
  -5  10  -1    4.81    2.11
  -4 -21   8   97.63    7.85
  -4  14  -4  180.61    2.29
  -3 -14   7  353.85    6.68
  -3   4   2   48.26    2.30
  -3  20 -13   23.74    6.51
  -2 -34   7    6.43    7.34
  -2 -21   7  123.67    5.60
  -2 -12   6  167.58    4.55
  -2  18 -10   46.38    4.83
  -2  19 -12   35.87    5.92
  -2  20 -16    9.07    7.42
  -1 -35   6    7.19    7.06
  -1 -34   6   -6.97    6.59
  -1 -21   6    2.28    4.35
  -1 -20   6   61.15    5.39
  -1  -4   3  177.10    2.80
  -1  13  -6  572.44    4.42
  -1  15  -8   88.90    4.03
  -1  17 -11   39.85    5.41
   0 -40   4   11.88    7.64
   0 -15   4  129.86    3.87
   0   9  -5  133.43    3.92
   0  14 -10   57.73    5.07
   0  16 -14   10.05    6.61
   1 -32   3   54.79    5.43
   1 -31   3   35.60    5.04
   1 -30   3   65.95    4.40
   1 -25   3   48.81    3.77
   1 -24   3   77.68    3.73
   1  -6   0 1021.04    1.21
   1  13 -15   12.28    6.56
   2   9 -16   -1.68    6.54
   3 -36  -3   -3.44    3.37
   3  -1 -10  113.09    5.13
   3   0 -11  146.62    5.25
   3   1 -12   32.43    5.61
   3   3 -15   34.89    7.13
   4  -9 -12   95.01    5.85
   4  -6 -15    9.07    6.70
   4  -5 -18   20.54    8.73
   4  -5 -17    0.42    7.47
  -7   3   1    2.72    5.09
  -7   5   0    0.13    4.92
  -6 -14   7    6.27    7.52
  -6  -9   6   -5.51    6.89
  -6  -5   5   45.36    6.17
  -6   1   3    0.40    4.93
  -5 -20   8   43.07    7.84
  -5 -19   8    5.32    8.25
  -5 -12   7   36.06    6.68
  -5  17  -8   22.73    3.94
  -4 -19   8    1.49    6.79
  -4  -7   6  125.60    5.37
  -4   0   4   17.62    4.05
  -4  16  -6   11.54    3.03
  -3 -31   8    1.35    8.32
  -3 -30   8   33.26    7.59
  -3 -28   8   27.37    7.41
  -3 -27   8    8.29    6.75
  -3 -26   8   10.38    6.21
  -3 -25   8   13.58    5.95
  -3 -24   8   54.20    6.97
  -3 -23   8   81.28    6.98
  -3  18  -9  111.16    4.42
  -3  20 -14    2.12    6.71
  -2 -19   7    4.44    5.31
  -2  19 -13   -2.68    6.23
  -1 -12   5  524.67    4.98
   0 -31   5   37.09    6.26
   0 -30   5   -1.26    5.69
   0 -29   5   -7.30    5.57
   0 -28   5   33.72    5.39
   0 -26   5   15.85    4.97
   0   6  -3 1239.20    3.86
   0  13  -9  655.79    6.17
   0  16 -19   -4.12    9.93
   0  16 -18   11.40    8.85
   0  16 -16    2.77    7.22
   0  16 -15   56.69    7.01
   1 -33   3   16.99    5.53
   1 -23   3   17.38    3.51
   1 -22   3  338.15    4.34
   1  13 -20    9.41    9.26
   1  13 -18   16.35    8.39
   2 -38   0    7.68    5.08
   2   2  -7   18.56    4.01
   2   9 -18  -10.58    7.89
   2   9 -17   -6.75    7.47
   3 -15  -4   50.93    1.85
   3  -6  -7  318.27    3.91
   3   3 -20   32.72   11.22
   3   3 -17   12.89    8.14
   4 -20  -8   -3.76    3.72
   4 -13 -10   -2.41    4.27
   4 -11 -11   -3.63    4.78
   4  -8 -13    0.02    6.13
  -7  -8   5   -1.87    8.07
  -7   1   2    0.13    5.52
  -6 -13   7   -5.21    7.19
  -6  15  -7    3.04    2.91
  -5 -11   7    6.42    6.41
  -5  -3   5   25.60    5.07
  -5   0   4   -3.42    4.24
  -4 -18   8   24.22    5.97
  -4 -11   7    1.82    6.04
  -4  -3   5  368.72    5.09
  -4   5   2    4.04    2.83
  -4   7   1  156.13    2.56
  -4  15  -5   26.63    2.61
  -3 -34   8   -3.16    9.30
  -3 -33   8   73.69    8.34
  -3 -22   8  110.74    6.33
  -3 -21   8   -5.83    6.52
  -3 -13   7   73.02    4.87
  -3  -8   6  282.34    4.66
  -3  -4   5  153.99    4.90
  -3  19 -11   60.29    5.44
  -3  20 -15   20.43    7.17
  -2 -18   7   -8.40    4.57
  -2 -11   6  297.00    4.79
  -2  17  -9   -7.24    4.31
  -1 -37   6   10.74    7.13
  -1 -18   6   75.64    4.91
  -1  16 -10   50.38    5.08
  -1  17 -12   99.64    6.26
  -1  18 -18   -1.10    8.14
  -1  18 -17    3.75    8.53
  -1  18 -15   94.38    6.39
   0 -33   5   -1.57    5.79
   0 -32   5   36.47    6.31
   0 -24   5  264.65    5.29
   0 -23   5    3.57    4.45
   0  10  -6  586.61    4.24
   0  11  -7   13.22    4.03
   0  12  -8    7.83    4.25
   0  15 -13   69.08    6.23
   1 -35   3  101.55    6.61
   1 -34   3   16.04    5.44
   1 -14   2  665.70    3.33
   1  10 -10    2.62    4.98
   2 -17   0   15.78    1.70
   3 -37  -3   -2.27    3.70
   3   1 -13  294.37    6.80
   3   3 -18    6.69    7.83
   4  -7 -15   30.19    6.41
   4  -6 -17   -2.52    7.89
  -7  -4   4   14.05    7.07
  -7  -1   3   -1.11    5.97
  -6 -20   8    0.67   10.39
  -6  -8   6   -9.20    6.66
  -6   9  -1    5.26    2.87
  -5  -6   6   11.45    5.89
  -5  18 -10   22.73    4.89
  -4 -17   8   83.28    6.43
  -4  18  -9    9.34    4.28
  -3 -20   8   72.61    6.98
  -3 -12   7   32.62    5.05
  -3   2   3  441.46    3.77
  -3  11  -2  133.56    1.38
  -2 -17   7   74.37    4.49
  -2  -3   4   34.19    3.06
  -2   0   3    3.05    2.72
  -2  18 -11  159.84    5.62
  -2  19 -15   58.58    6.61
  -2  19 -14   16.65    5.97
  -1 -39   6    1.86    8.31
  -1   9  -3   94.05    2.42
   0 -34   5   14.03    6.37
   0 -22   5  317.61    5.14
   0 -14   4    7.44    3.12
   0  14 -11   62.75    4.78
   1 -36   3   -8.08    6.37
   1 -21   3  355.13    3.82
   1  11 -12    2.18    5.45
   1  12 -20   13.04    9.92
   2  -6  -3   -4.76    1.95
   2   3  -8   30.67    3.36
   2   4  -9   19.07    4.38
   2   7 -13   13.78    6.17
   2   8 -19   24.08    8.81
   2   8 -16    9.96    7.06
   2   8 -15   29.05    5.71
   3  -2 -10   86.46    4.82
   3  -1 -11  115.97    5.08
   3   0 -12   -7.99    5.38
   3   2 -16   98.26    7.59
   3   2 -15   28.30    5.93
   4 -14 -10   23.18    4.25
   4 -12 -11  104.50    5.05
   4  -9 -13   12.54    5.83
   4  -8 -14  118.03    6.49
  -7  -7   5   -3.79    7.53
  -7   7  -1    1.54    4.06
  -6 -19   8    7.69    9.43
  -6 -18   8    4.58    8.96
  -6 -12   7   34.41    7.48
  -6  -4   5    1.64    5.96
  -6  -1   4   30.03    5.19
  -5 -16   8   68.78    6.87
  -5   5   2   63.93    3.41
  -4 -16   8   80.11    6.18
  -4   3   3  235.37    3.82
  -3 -18   8   -6.89    6.30
  -3  -7   6   22.56    4.46
  -3  17  -8    8.86    3.83
  -3  19 -12   38.01    6.24
  -2  16  -8   47.96    4.15
  -2  19 -17   13.95    7.99
  -2  19 -16    1.16    7.27
  -1 -17   6  324.65    4.63
  -1 -11   5  436.63    4.13
  -1  15  -9   16.23    4.21
  -1  17 -13   56.74    6.31
   0 -36   5    9.56    6.73
   0   4  -2 2118.58    3.88
   0  15 -15    1.45    6.69
   0  15 -14   30.51    5.96
   1 -37   3  107.09    7.14
   1 -20   3  240.51    3.82
   1  -1  -2  624.13    2.59
   1   1  -3  605.90    3.39
   1  12 -19   -2.74    8.52
   1  12 -18   53.41    8.74
   1  12 -16   69.26    7.71
   1  12 -15   -4.42    5.86
   2 -30   1   20.35    3.83
   2 -29   1   20.86    3.76
   2 -28   1   31.05    3.56
   2 -27   1   -3.69    3.24
   2   0  -6  179.81    3.45
   2   8 -17    5.52    6.60
   3  -9  -6   19.73    3.12
   3   1 -14   11.10    6.48
   3   2 -19   -4.72    7.86
   3   2 -17    0.86    6.97
   4 -17  -9   75.43    4.16
   4 -11 -12    2.71    5.56
   4  -8 -15   11.72    6.54
   4  -7 -18   74.02    8.67
   4  -7 -17   51.85    7.37
  -7 -10   6   -7.16    8.12
  -7  -3   4   10.22    7.08
  -6 -17   8   13.75    9.60
  -6 -11   7  -11.56    7.77
  -6  -7   6   16.47    6.33
  -6   4   2   13.21    4.17
  -5 -26   9   28.43   10.31
  -5 -25   9   -8.55   10.77
  -5 -24   9   -3.81    9.40
  -5 -15   8    1.84    6.19
  -5  -2   5    6.96    5.02
  -5   3   3   23.11    3.84
  -5   7   1    6.51    2.76
  -5  16  -7   24.70    3.44
  -4 -31   9   -0.39    9.87
  -4 -30   9    5.63    9.54
  -4 -29   9    0.80    9.12
  -4 -28   9   98.74    9.13
  -4 -26   9    6.03    8.14
  -4 -25   9   12.60    8.09
  -4  19 -12    3.62    5.27
  -3 -17   8  143.52    6.58
  -3 -11   7  226.29    5.89
  -3  19 -13   12.66    6.77
  -2 -30   8   -5.83    7.97
  -2 -29   8   42.78    7.58
  -2 -27   8   16.80    6.90
  -2 -10   6  426.84    4.63
  -2  11  -3  505.42    2.64
  -2  18 -12    2.53    5.84
  -1 -16   6    4.29    4.26
  -1  16 -11  227.79    5.62
  -1  17 -18   44.90    8.47
  -1  17 -15   19.57    6.58
  -1  17 -14   -6.22    6.32
   0 -37   5   32.57    6.99
   0 -20   5    2.86    4.53
   0  13 -10    4.16    4.31
   0  14 -12  377.16    7.04
   0  15 -18   19.31    7.78
   0  15 -17   17.77    8.29
   0  15 -16  157.09    7.07
   1 -38   3   44.06    6.78
   1  10 -11   19.95    5.16
   1  11 -13   -1.15    5.88
   2 -32   1    1.46    4.22
   2 -31   1    3.78    4.02
   2 -26   1    6.29    2.93
   2  -9  -2  135.42    1.40
   2  -2  -5  254.37    3.31
   3 -12  -5   12.62    2.48
   3  -7  -7  217.85    3.62
   3   0 -13   23.35    6.32
   3   1 -20   -0.35    9.58
   4 -22  -8   12.31    3.60
   4 -15 -10   10.77    4.45
   4  -9 -14   -7.88    6.47
  -7  -6   5    3.28    7.27
  -7   2   2    5.67    4.99
  -7   4   1    3.52    4.71
  -6 -16   8   13.35    8.33
  -6  -3   5    5.12    5.91
  -6   2   3    7.44    4.31
  -6   6   1    7.44    3.44
  -5 -22   9    2.83    9.27
  -5 -14   8    6.43    6.59
  -4 -24   9   69.58    7.57
  -4 -23   9   77.15    8.34
  -4 -22   9   56.22    8.23
  -4 -14   8   15.63    6.22
  -4   9   0   43.48    1.75
  -4  17  -8   -1.45    3.99
  -4  19 -13    1.62    6.13
  -3  16  -7   22.21    3.59
  -3  19 -14   34.54    6.89
  -2 -34   8   33.30    8.68
  -2 -33   8   -3.86    8.97
  -2 -31   8  -12.97    6.87
  -2 -26   8   60.67    6.35
  -2 -25   8    0.04    6.53
  -2 -24   8   41.27    6.93
  -2 -15   7   86.13    4.43
  -2  15  -7  156.14    4.11
  -2  17 -10   -2.54    4.59
  -2  18 -13   31.98    5.72
  -1 -32   7   57.99    6.56
  -1 -29   7    6.88    6.38
  -1 -28   7   -6.24    6.37
  -1 -27   7    6.38    6.52
  -1 -26   7   -1.54    6.48
  -1  14  -8    1.27    3.85
  -1  17 -17    3.45    6.80
  -1  17 -16    4.64    7.23
   0 -39   5    6.17    8.20
   0 -38   5   63.78    7.77
   0  12  -9   39.51    4.59
   0  14 -13    7.66    5.86
   1 -39   3   -5.42    6.89
   1 -19   3  618.98    4.02
   1 -13   2   63.14    2.45
   1   4  -5 2650.23    6.72
   1  11 -20    4.36    9.63
   1  11 -14   18.08    6.42
   2 -33   1   43.49    4.19
   2 -25   1   11.90    2.85
   2  -4  -4   -3.60    2.48
   2   5 -11    0.60    4.25
   2   6 -13   -0.53    5.80
   2   7 -16    5.33    6.76
   3  -4  -9  678.82    5.49
   3  -2 -11   73.95    4.97
   3  -1 -12   34.75    5.39
   3   1 -19   15.59    7.94
   3   1 -18   41.70    9.10
   3   1 -17  119.04    8.62
   4 -23  -8    2.88    3.55
   4 -12 -12   46.10    5.45
   4  -9 -15   -1.49    6.38
   4  -8 -18    0.30    8.02
  -7  -9   6    8.06    8.87
  -7   0   3   37.69    5.85
  -6 -15   8   14.05    8.21
  -6 -10   7    8.49    6.83
  -6  -6   6   17.71    6.62
  -6   0   4   -4.37    4.83
  -5 -21   9   18.49    7.61
  -5   1   4   -2.97    3.61
  -3 -31   9    3.03    8.55
  -3 -30   9   39.13    8.47
  -3 -29   9   37.47    8.52
  -3 -28   9   -0.15    8.16
  -3 -27   9   22.18    8.26
  -3 -16   8   30.00    5.19
  -3 -10   7  263.89    5.97
  -3  -6   6   16.05    4.47
  -3   0   4   -1.55    3.30
  -3  19 -15   13.27    7.29
  -2 -22   8   18.75    6.14
  -2 -14   7   62.71    4.65
  -2  -9   6   -0.62    4.04
  -2  14  -6  156.25    3.63
  -2  18 -17    7.68    7.94
  -2  18 -14   -3.89    6.19
  -1 -35   7   28.81    7.39
  -1 -34   7    5.04    7.55
  -1 -33   7    7.16    6.48
  -1 -25   7  102.30    5.52
  -1 -15   6  163.13    3.86
  -1  -3   3 2118.07    4.71
  -1  10  -4   40.36    2.66
  -1  13  -7    4.26    3.81
  -1  16 -12   83.72    5.80
   0  14 -19   27.10    9.00
   1 -40   3   -1.27    6.97
   1  -9   1   27.15    1.64
   1  10 -12   24.89    5.49
   1  11 -19   55.64    7.63
   1  11 -17   11.50    7.94
   2 -34   1    4.15    4.28
   2 -24   1  270.97    3.19
   2   2  -8   30.12    4.07
   2   3  -9   70.83    4.65
   3  -6  -8  338.03    4.65
   3   0 -20   -4.21   10.43
   3   0 -15   19.75    6.67
   3   0 -14   -3.11    5.50
   4 -14 -11   18.42    4.93
   4 -11 -13   65.86    5.93
   4 -10 -14    8.61    5.78
   4  -9 -16    5.85    6.29
  -7  -5   5   12.25    6.81
  -7  -2   4   13.40    6.61
  -7   6   0    2.03    4.46
  -6 -14   8    1.41    8.68
  -6  -9   7    0.69    6.42
  -5 -19   9   10.03    8.27
  -5 -12   8   11.66    6.54
  -5  -8   7   -0.21    4.97
  -5  17  -9    5.95    4.39
  -4 -20   9   28.46    6.40
  -4 -19   9   75.18    7.55
  -4  -8   7   43.45    5.26
  -3 -34   9    8.61   10.73
  -3 -33   9    3.74    9.05
  -3 -26   9  159.46    7.69
  -3 -25   9    2.05    7.43
  -3 -24   9   41.77    7.26
  -3 -15   8   47.27    5.13
  -3  18 -11   26.28    5.46
  -2 -37   8    7.19    9.07
  -2 -21   8    9.14    5.78
  -2  -2   4    6.24    3.52
  -2  12  -4  191.83    2.75
  -2  13  -5  475.74    3.58
  -2  16  -9   47.82    4.51
  -2  17 -11   28.57    5.16
  -2  18 -16    3.24    6.82
  -2  18 -15    2.14    6.15
  -1 -36   7   18.81    8.05
  -1 -23   7   22.61    4.68
  -1 -22   7   36.48    5.60
  -1  11  -5   47.55    3.09
  -1  12  -6  252.03    3.86
  -1  16 -19   32.88    9.70
  -1  16 -13    1.18    6.24
   0 -18   5  594.24    5.37
   0  -5   2  121.06    2.50
   0   2  -1  814.15    1.84
   0   8  -5  568.69    3.90
   0  14 -16   -9.11    7.68
   1 -18   3   79.21    3.24
   1  10 -20    2.08    9.70
   2 -35   1    7.21    4.41
   2 -23   1   49.67    2.81
   2   6 -19    5.22    8.52
   3  -8  -7    9.86    3.40
   3  -1 -13  283.17    7.02
   3   0 -19    4.47    8.03
   3   0 -18   -0.02    9.27
   3   0 -17   80.93    9.19
   3   0 -16   -4.81    6.64
   4 -11 -14    9.82    6.31
   4 -10 -15   34.56    6.57
  -7  -8   6   -2.19    7.95
  -6 -13   8    3.47    7.52
  -6  -5   6   58.56    6.38
  -6  -2   5   22.29    5.96
  -6   8   0   20.74    3.23
  -5 -18   9   -1.06    7.30
  -5  -4   6   -1.89    4.92
  -5  -1   5    4.03    4.34
  -5   9   0   10.00    2.44
  -4 -18   9   15.11    7.48
  -4 -12   8   12.14    5.30
  -4  -4   6   15.53    4.65
  -4  -1   5    1.92    4.01
  -4  18 -11   39.13    5.46
  -3 -23   9   -2.09    5.99
  -3 -22   9  165.36    7.56
  -3 -14   8   13.36    5.75
  -3  -9   7  228.46    5.81
  -3  15  -6   48.93    3.14
  -3  17  -9  140.03    4.35
  -3  18 -12   28.05    6.17
  -2 -20   8  112.57    5.58
  -2 -13   7 1173.13    7.07
  -1 -37   7   16.16    6.96
  -1 -21   7   48.54    5.33
  -1  16 -18   11.13    8.16
  -1  16 -17   36.85    8.61
  -1  16 -16  136.77    7.57
  -1  16 -15    4.40    6.30
  -1  16 -14   51.15    6.61
   0 -17   5   30.32    4.22
   0 -12   4  686.88    4.13
   0  12 -10  162.23    5.71
   0  13 -20    7.68   10.53
   1  10 -19   33.04    8.24
   2 -36   1    4.41    4.57
   2 -16   0  418.77    1.96
   2  -1  -6    4.96    3.58
   2   6 -18   -1.55    7.11
   3  -5  -9  128.50    4.29
   3  -4 -10    4.81    4.18
   3  -3 -11  231.02    5.45
   3  -2 -12  231.87    5.92
   3  -1 -20   -9.10    9.65
   3  -1 -14   18.08    6.92
   4 -25  -8  136.17    3.63
   4 -17 -10    5.17    4.28
   4 -12 -13    4.04    5.83
   4 -11 -15    1.81    7.05
   4 -10 -18    5.47    8.11
   4 -10 -17    8.74    7.49
  -7  -7   6   -2.97    7.90
  -7  -4   5    4.10    6.86
  -7   1   3    4.38    5.90
  -7   3   2   13.64    5.53
  -7   9  -2    3.88    3.18
  -6 -19   9   18.52    9.97
  -6  -8   7   12.16    6.29
  -6   3   3   12.34    4.55
  -5  -7   7    2.16    5.81
  -5  15  -6   33.83    2.92
  -4 -17   9   49.86    7.46
  -4 -11   8  193.50    6.88
  -4  -7   7   24.95    5.19
  -4  16  -7    7.71    3.43
  -3 -21   9    1.78    5.72
  -3  -5   6    1.29    4.51
  -2 -19   8   97.26    5.31
  -2  17 -12    6.89    5.61
  -1 -39   7   -5.80    7.92
  -1 -20   7   44.37    5.30
  -1  14  -9   48.91    4.12
   0 -33   6   11.06    6.26
   0 -31   6   47.91    6.14
   0 -29   6   74.87    6.18
   0  13 -19    8.61    9.34
   1 -32   4   10.14    5.32
   1 -31   4    8.99    5.12
   1 -30   4  166.52    5.46
   1 -29   4    3.21    4.70
   1 -28   4  181.89    5.11
   1 -27   4    2.48    4.37
   1  10 -18   11.96    8.36
   1  10 -17   14.20    8.25
   1  10 -16    5.16    6.60
   1  10 -14    5.48    5.15
   2 -37   1   42.88    5.27
   2 -22   1  638.99    3.60
   2   5 -20    8.36    8.64
   2   5 -19    5.78    8.40
   2   5 -13   12.50    5.04
   3  -1 -18   38.90    9.36
   3  -1 -17  136.39    8.67
   3  -1 -16   15.51    6.70
   3  -1 -15   50.82    6.67
   4 -26  -8   15.72    3.20
   4 -20  -9   34.82    3.83
   4 -14 -12   -1.19    5.14
   4 -11 -18   89.83    8.62
   4 -11 -17    8.52    7.58
   4 -11 -16    2.29    7.14
  -7  -1   4   20.08    6.45
  -6 -18   9   -1.48    8.37
  -6 -17   9   52.16    9.39
  -6 -12   8   12.61    7.48
  -6   1   4   24.65    5.31
  -6   5   2   12.23    3.97
  -5 -25  10   12.26   10.22
  -5 -16   9   14.95    6.94
  -5   2   4   10.48    4.00
  -5   4   3   14.50    3.48
  -5   6   2   54.71    3.19
  -4 -29  10   -5.58    9.62
  -4 -28  10   -0.01    9.60
  -4 -27  10   19.86    8.85
  -4 -16   9   48.96    7.10
  -4   4   3  107.90    3.32
  -4  17  -9  106.71    4.58
  -4  18 -12   21.60    5.58
  -3 -20   9   92.28    6.29
  -3 -19   9    1.63    6.49
  -3 -13   8   67.25    4.91
  -3   3   3   54.52    2.85
  -3   5   2   27.17    2.19
  -3  12  -3   21.27    1.74
  -3  14  -5    3.72    2.57
  -3  18 -16    5.53    8.17
  -3  18 -15    8.34    7.31
  -3  18 -14   12.74    6.85
  -3  18 -13   11.17    6.29
  -2 -18   8   33.34    4.89
  -2 -12   7    2.68    3.55
  -2   5   1   82.41    1.42
  -2  15  -8   32.67    4.14
  -2  16 -10   -2.08    4.87
  -2  17 -17   74.16    8.01
  -2  17 -13  107.24    6.56
  -1 -19   7  118.60    5.72
  -1   0   2    7.24    2.18
  -1  15 -19   11.18   10.09
  -1  15 -12  191.00    6.02
   0 -35   6   56.19    7.07
   0 -34   6   40.61    6.47
   0 -25   6  205.99    5.81
   0  13 -18   -4.69    8.73
   0  13 -15   25.31    7.22
   1 -34   4   92.39    6.50
   1 -33   4    9.06    5.32
   1 -26   4   -8.67    4.23
   1 -25   4  205.25    4.69
   1 -17   3   30.35    2.76
   1   9 -20   13.27    9.22
   1   9 -12    2.49    5.40
   2 -38   1   31.32    5.32
   2   0  -7   -8.11    3.07
   2   1  -8   -2.78    4.28
   2   2  -9   94.20    4.71
   2   4 -12   30.16    5.30
   2   5 -18   23.46    8.38
   2   5 -17    6.63    7.27
   2   5 -15    0.68    6.82
   3 -30  -2   10.41    2.46
   3 -29  -2   39.63    2.35
   3  -7  -8  458.90    4.53
   3  -2 -20   16.31    9.64
   4 -32  -8   -2.63    2.93
   4 -27  -8   29.37    3.24
   4 -21  -9   15.31    4.00
   4 -18 -10   -6.71    4.18
   4 -16 -11   14.76    4.67
   4 -13 -13   46.18    6.01
   4 -12 -15    2.32    6.43
  -6 -16   9    4.44    8.80
  -6 -11   8    2.68    7.90
  -6  -7   7   23.68    6.08
  -6  -4   6   22.98    6.13
  -6  -1   5   10.18    5.94
  -5 -24  10   10.15    9.04
  -5 -23  10   11.77    9.53
  -5 -15   9  102.01    7.26
  -5 -10   8   -0.86    5.32
  -5  -3   6  176.26    5.72
  -5  17 -10   -2.19    4.74
  -4 -26  10    7.01    7.12
  -4 -25  10   33.49    7.52
  -4 -24  10   -8.96    8.67
  -4 -15   9    0.36    6.56
  -4 -10   8   20.94    5.74
  -4  -3   6   22.21    4.30
  -4   2   4    0.11    3.40
  -4   6   2  147.50    2.85
  -3 -18   9    6.85    6.38
  -3   1   4  267.64    4.07
  -3  13  -4   44.77    2.16
  -3  16  -8   40.73    3.79
  -3  17 -10  152.55    4.97
  -2 -30   9    2.85    7.94
  -2 -29   9   -0.04    7.76
  -2 -17   8   24.40    5.75
  -2   1   3   50.41    2.62
  -2  17 -16    4.64    6.84
  -2  17 -15   16.54    6.59
  -2  17 -14    4.18    5.90
  -1 -18   7   48.62    5.06
  -1  13  -8  225.79    4.46
  -1  15 -18   -7.38    8.94
  -1  15 -13   72.55    6.12
   0 -37   6   10.72    7.46
   0 -36   6    2.82    6.71
   0 -16   5  270.11    4.11
   0   5  -3  563.61    3.37
   0  12 -20   31.31   10.24
   0  12 -11   72.39    4.54
   1 -36   4   -7.23    6.49
   1 -35   4    9.51    5.97
   1 -24   4   34.10    4.15
   1 -12   2  206.08    2.63
   1   9 -19   10.17    8.32
   2 -39   1   24.79    6.23
   2   4 -20    1.15    9.53
   3 -32  -2    9.61    2.65
   3 -28  -2   21.03    2.06
   3  -9  -7  252.70    3.93
   3  -6  -9   57.22    4.13
   3  -4 -11  117.28    5.25
   3  -3 -12   41.04    4.77
   3  -2 -19   -0.88    7.90
   3  -2 -14  253.54    6.50
   4 -30  -8   -1.39    3.09
   4 -29  -8   11.99    3.24
   4 -14 -13    9.06    6.11
   4 -13 -14   -2.42    6.46
   4 -12 -17   56.18    8.41
   4 -12 -16    6.49    6.75
  -7  -6   6   -3.09    7.42
  -7  -3   5    5.55    7.00
  -7   8  -1   20.04    3.68
  -6 -15   9    1.02    8.24
  -6   7   1    2.76    3.81
  -5 -14   9   18.01    7.02
  -5  -9   8   43.04    6.56
  -5   0   5    8.05    4.13
  -5  16  -8    8.59    4.11
  -4 -23  10   32.93    7.50
  -4   0   5    0.75    4.11
  -3 -12   8    7.54    4.51
  -2 -35   9   -1.49    8.49
  -2 -33   9   14.70    8.60
  -2 -28   9    6.15    6.50
  -2 -27   9  103.82    7.88
  -2 -16   8    2.16    5.32
  -2 -11   7   52.04    4.21
  -2  -7   6  436.56    4.92
  -2  -4   5  102.07    3.32
  -1   7  -2   26.31    1.82
  -1  14 -10   41.92    4.52
  -1  15 -17   11.72    7.96
  -1  15 -15   76.48    6.72
   0 -38   6   -0.13    7.11
   0 -23   6    2.73    4.46
   0  10  -8    4.75    4.28
   0  12 -19    4.23    8.71
   1 -37   4   19.69    6.77
   1 -23   4  378.28    4.87
   1   8 -11   23.24    4.96
   1   9 -18    7.03    7.50
   1   9 -16    8.15    6.68
   1   9 -15   -1.83    6.64
   2 -21   1   55.98    2.62
   2  -7  -3    4.60    2.00
   2  -5  -4  207.72    2.92
   2   3 -11   14.89    4.87
   2   4 -19    9.85    8.45
   3 -33  -2    3.67    2.76
   3  -5 -10   56.17    4.17
   3  -3 -20   46.10    9.91
   3  -2 -17    3.70    6.88
   3  -2 -16   93.30    6.53
   4 -22  -9   80.82    4.20
   4 -19 -10   50.65    4.35
   4 -13 -17   34.73    8.42
  -6 -10   8   61.40    7.52
  -6  -6   7   10.83    6.45
  -6  -3   6   -6.18    6.15
  -5 -20  10   14.91    7.63
  -5 -19  10   13.72    8.82
  -5  -5   7   24.67    6.15
  -5  17 -11   -1.22    5.36
  -4 -21  10    9.06    6.96
  -4  -9   8  152.94    6.48
  -4  15  -6    3.82    3.20
  -4  17 -10    9.55    4.73
  -3 -33  10    1.25    9.76
  -3 -31  10   45.28    9.18
  -3 -30  10    5.28    7.47
  -3 -29  10   41.91    8.62
  -3 -28  10    0.97    8.28
  -3 -27  10   41.69    9.30
  -3 -26  10    5.62    8.15
  -3 -17   9    8.97    5.45
  -3  -4   6  306.93    5.31
  -3  17 -11    8.87    5.14
  -2 -36   9  -10.91    9.25
  -2 -24   9   -8.58    6.50
  -2  -1   4   27.61    3.10
  -2  14  -7   -0.82    3.65
  -2  16 -18   37.64    9.09
  -2  16 -11   28.38    5.04
  -1 -34   8   91.69    7.88
  -1 -33   8   14.05    6.95
  -1 -32   8    4.29    6.56
  -1 -31   8   -1.05    6.45
  -1 -30   8  104.98    6.12
  -1 -28   8   87.40    6.85
  -1 -27   8   31.71    6.93
  -1 -26   8   11.62    6.39
  -1 -17   7    6.29    4.29
  -1  -8   5   14.30    3.12
  -1  12  -7   -2.03    3.82
  -1  14 -19   15.29    9.40
   0 -39   6    6.96    8.39
   0 -22   6   38.41    4.43
   0  12 -18   28.11    8.55
   1 -38   4   97.76    7.17
   1 -16   3  236.82    3.30
   2  -2  -6  140.10    3.77
   2   2 -10   11.34    4.65
   2   3 -20   -5.41    9.72
   2   4 -18   53.90    7.50
   2   4 -17   32.06    7.49
   2   4 -15   45.13    6.95
   2   4 -14    7.71    5.07
   3  -3 -19   24.08    8.17
   3  -3 -18   12.59    8.77
   3  -3 -14   -0.10    6.77
   4 -23  -9   91.93    4.30
   4 -14 -14    1.97    6.26
  -7  -8   7  -13.71    8.05
  -7  -5   6   -8.11    7.09
  -7   0   4    3.17    5.76
  -7   2   3    3.65    5.47
  -6 -14   9    2.66    7.10
  -6  -9   8    1.42    6.65
  -6   2   4   44.03    4.73
  -5 -18  10   34.54    8.66
  -5  -8   8    0.76    6.23
  -5   8   1   11.91    2.69
  -4 -20  10   78.32    7.17
  -4 -19  10   33.68    7.64
  -4 -13   9   18.32    6.72
  -4  -5   7  189.28    5.48
  -3 -25  10   40.80    7.02
  -3 -24  10   21.06    7.74
  -3 -16   9    0.54    5.24
  -3  -7   7  180.14    4.45
  -3   7   1    4.60    1.60
  -3  17 -16    1.00    8.35
  -3  17 -12   78.69    6.30
  -2 -23   9   56.39    5.92
  -2 -22   9   30.89    6.47
  -2 -15   8   17.23    4.42
  -2   8  -1   43.97    1.00
  -2  15  -9   48.71    4.08
  -2  16 -17   10.90    7.93
  -1 -37   8    2.46    7.47
  -1 -36   8   13.54    7.15
  -1 -35   8   -3.15    6.46
  -1 -25   8    6.67    6.17
  -1 -16   7   52.67    4.42
  -1  -2   3 1057.12    3.97
  -1  14 -18   35.58    8.72
  -1  14 -11  156.65    5.37
   0 -21   6  215.00    4.80
   0   6  -4  119.96    3.24
   0  12 -17   74.78    7.38
   0  12 -14   28.95    6.35
   1 -39   4    9.07    7.05
   1 -22   4  154.85    3.76
   1   0  -3 9171.30    7.89
   1   8 -19    8.31    7.53
   1   8 -18   14.07    8.10
   2   1  -9    6.85    4.47
   2   3 -19   58.26    9.34
   2   3 -12   18.08    4.47
   3 -34  -2    3.24    2.93
   3 -27  -2  196.28    1.91
   3  -8  -8  485.27    4.50
   3  -5 -11   54.88    4.88
   3  -4 -20    1.94    8.73
   3  -3 -17   10.54    7.60
   3  -3 -16  124.23    7.28
   3  -3 -15   33.77    5.87
   4 -18 -11    7.90    4.63
   4 -14 -16   43.15    7.39
  -7  -2   5    2.58    6.86
  -7   4   2    1.26    4.54
  -7   7   0   42.60    4.23
  -6   0   5    7.66    5.25
  -6   4   3   61.06    4.52
  -5 -17  10    0.44    8.70
  -5   3   4   62.42    4.31
  -5  14  -5    0.18    2.59
  -4  -2   6   78.10    4.36
  -4   8   1   83.43    2.06
  -4  16  -8  132.91    4.30
  -4  17 -11    3.02    5.65
  -3 -23  10   60.81    6.57
  -3 -15   9   51.95    6.32
  -3  15  -7    4.09    3.36
  -3  16  -9   38.09    4.24
  -3  17 -15   -0.27    7.12
  -3  17 -14   14.39    7.41
  -3  17 -13   14.52    6.20
  -2 -21   9   -2.18    5.91
  -2 -10   7   14.59    3.46
  -2  16 -16   33.20    6.89
  -2  16 -15   24.07    6.97
  -2  16 -14   28.94    6.51
  -2  16 -13   10.43    5.97
  -1 -24   8   -5.32    5.04
  -1 -23   8    6.38    6.20
  -1  11  -6  324.61    3.97
  -1  14 -12  133.43    5.88
   0 -20   6   51.46    4.55
   0  -7   3  285.62    3.27
   0  -2   1  777.83    1.81
   0   7  -5  146.54    3.91
   0   8  -6   11.71    3.10
   0  11 -19   -5.78    8.43
   1 -40   4    4.59    7.29
   1 -21   4   24.00    3.76
   1   7 -20   -0.70    9.06
   1   8 -14   14.93    6.09
   2 -20   1   -2.56    2.36
   2  -1  -7    7.98    3.21
   2   0  -8   76.87    3.64
   2   2 -20  -10.39    9.39
   2   3 -18   18.09    8.48
   3 -35  -2    2.50    3.10
   3 -17  -4  176.77    1.98
   3 -14  -5    6.26    2.39
   3 -10  -7  351.39    4.00
   3  -7  -9   -1.03    3.91
   3  -6 -10   42.38    4.35
   3  -5 -20   58.21   10.45
   3  -4 -19    7.64    8.04
   3  -4 -18   22.68    8.68
   3  -4 -13   18.18    5.68
   4 -24  -9   81.10    4.13
   4 -21 -10   16.16    4.36
   4 -16 -13   92.92    6.08
   4 -15 -16    7.55    7.43
  -7  -7   7    2.53    8.57
  -7  -4   6    3.86    7.32
  -6 -12   9   -3.61    7.56
  -6  -8   8   -4.46    6.36
  -6  -5   7   16.27    6.36
  -6  -2   6   -2.89    6.32
  -5 -16  10    9.17    8.22
  -5 -11   9   27.40    6.69
  -5  -4   7    9.29    5.02
  -5   1   5    6.31    4.42
  -5   5   3   58.76    3.61
  -5  16  -9   -1.10    4.66
  -4 -29  11    8.23    9.98
  -4 -28  11   -0.17    9.55
  -4 -12   9   32.34    5.45
  -4  -8   8   -0.36    4.58
  -4  17 -12   14.00    5.70
  -3 -21  10   -7.52    6.65
  -2 -20   9    0.51    5.95
  -2 -14   8  194.89    4.97
  -2  -6   6  663.45    5.34
  -2  13  -6   70.33    2.98
  -2  15 -10    4.10    4.63
  -1 -15   7  159.53    4.74
  -1   8  -3  159.42    2.54
  -1  13 -19   -6.58    9.19
  -1  14 -16   16.43    6.69
  -1  14 -15   62.89    7.26
  -1  14 -14  206.80    7.42
  -1  14 -13  118.94    6.16
   0 -10   4  345.91    3.81
   0  10 -20    1.00    9.52
   1   6  -9   52.93    4.07
   1   7 -19   11.20    8.49
   2   3 -16    1.16    6.70
   3 -12  -6  685.91    4.07
   3  -5 -19   15.30    8.86
   3  -5 -12   47.75    5.27
   3  -4 -17  139.20    8.48
   3  -4 -16    0.49    7.14
   3  -4 -15   27.53    6.99
   4 -25  -9   19.72    4.32
   4 -19 -11   -2.43    4.50
   4 -18 -12    7.59    5.36
   4 -16 -15   10.07    6.97
   4 -16 -14  120.28    6.80
  -6 -17  10    6.56    8.66
  -6   6   2   22.40    3.99
  -6  10  -1    2.04    2.25
  -5 -24  11   -8.63    9.55
  -5 -23  11    3.96   10.16
  -5 -15  10   -1.60    8.32
  -5  -1   6   21.94    5.19
  -4 -26  11   10.41    7.72
  -4 -25  11   51.27    9.20
  -4   1   5   -3.93    3.96
  -4   3   4    0.55    3.41
  -4  14  -5  160.19    2.89
  -4  17 -14    5.38    7.01
  -4  17 -13   31.56    6.49
  -3 -20  10   12.11    6.50
  -3 -14   9   11.23    5.16
  -3  -6   7  317.41    4.84
  -3  16 -10   12.15    4.43
  -2 -19   9   53.96    6.22
  -2 -13   8   44.55    4.78
  -2  -9   7 1121.46    6.68
  -2  -3   5  953.48    4.63
  -2  14  -8   69.06    4.26
  -2  15 -18    8.19    8.09
  -1 -21   8   34.21    5.64
  -1   9  -4  206.11    2.73
  -1  12  -8   55.03    4.19
  -1  13 -10  448.21    5.62
   0 -32   7   20.25    5.86
   0 -31   7   -1.02    5.76
   0 -30   7   13.22    5.72
   0  11 -17   61.19    7.36
   0  11 -16   69.32    7.41
   0  11 -13   -1.89    6.35
   1 -20   4   -4.97    3.56
   1 -15   3  935.35    3.90
   2 -34   2   14.50    4.50
   2 -33   2    5.71    4.12
   2 -32   2    3.88    4.29
   2 -31   2   43.26    4.04
   2 -30   2   14.04    3.99
   2 -29   2   86.05    3.85
   2  -4  -5  106.44    3.09
   3 -36  -2    2.02    3.18
   3 -26  -2   19.57    1.30
   3  -6 -20   -4.78   10.66
   3  -6 -11  137.02    5.31
   3  -5 -18   -4.13    8.08
   4 -26  -9    2.11    4.24
   4 -22 -10    4.84    4.09
   4 -20 -11    5.98    4.86
   4 -17 -14    6.49    6.90
   4 -16 -16    8.47    7.54
  -7  -6   7    7.06    7.75
  -7  -1   5   38.08    6.68
  -7   1   4    6.34    6.13
  -7   3   3    2.67    5.63
  -7   6   1   20.22    4.57
  -6 -16  10   42.90    8.76
  -6 -11   9   12.48    7.59
  -6  -4   7    2.28    6.44
  -5 -22  11   19.92    8.78
  -5 -21  11   11.12    9.44
  -5 -10   9   15.94    7.04
  -5  15  -7   -1.61    3.34
  -4 -23  11   47.10    9.21
  -4  -4   7  265.91    4.98
  -4   5   3   31.29    3.13
  -4  16  -9    7.47    4.30
  -3 -19  10   42.42    6.85
  -3 -13   9   51.19    6.43
  -3  -9   8  108.01    4.62
  -3   2   4  476.64    4.35
  -2 -34  10   12.52    8.83
  -2 -33  10   -5.42    8.53
  -2 -31  10   72.38    9.04
  -2 -30  10   38.65    8.45
  -2 -29  10   -2.31    8.27
  -2 -18   9   39.67    6.33
  -2  12  -5    0.42    2.70
  -2  15 -11   95.58    5.33
  -1 -20   8   48.59    5.69
  -1 -10   6  124.26    4.16
  -1  13 -18   74.88    8.23
   0 -35   7   -1.02    6.80
   0 -34   7   13.33    5.95
   0 -33   7   14.85    5.87
   0 -28   7  281.03    6.90
   0 -18   6   18.12    4.66
   0   9  -8  395.94    4.75
   0  10 -19    6.39    8.83
   0  10 -10  711.70    6.32
   0  11 -14   49.46    5.48
   1 -11   2  122.90    2.55
   1  -2  -2   16.44    2.15
   1   1  -4 2508.43    5.18
   1   5  -8  334.30    4.14
   1   7 -17   -7.20    7.08
   2 -35   2    4.44    4.28
   2 -28   2   49.31    3.66
   2 -27   2    1.96    3.31
   2   0  -9   -4.32    4.43
   2   1 -20    8.57    8.05
   2   2 -17   -6.14    7.84
   2   2 -13    0.08    5.98
   3 -37  -2    5.48    3.39
   3  -8  -9  127.86    4.13
   3  -7 -10  685.02    5.59
   3  -6 -19   64.80    9.26
   3  -5 -16   61.10    6.79
   3  -5 -15  293.97    7.65
   3  -5 -14   73.20    6.73
   4 -27  -9   11.57    3.97
   4 -18 -13    2.44    6.13
   4 -17 -15    4.53    6.76
  -7  -3   6    2.24    6.57
  -6 -15  10   22.89    9.24
  -6 -10   9   -0.75    7.10
  -6   1   5   21.17    5.14
  -6   3   4   10.01    4.52
  -6   9   0   19.33    2.84
  -6  13  -5   10.39    2.36
  -5 -20  11   -3.89    9.29
  -5 -14  10  115.88    8.74
  -5  -6   8    1.04    6.14
  -5  -3   7   -3.93    4.94
  -5   7   2   17.12    3.17
  -5  16 -10   17.68    4.64
  -4 -22  11   12.33    7.28
  -4 -21  11   12.75    8.47
  -4 -15  10    9.33    6.16
  -4  -1   6   48.01    4.12
  -3 -31  11    2.05    9.42
  -3 -30  11   12.61    9.97
  -3 -29  11    9.29    8.58
  -3 -28  11   -1.04    8.38
  -3 -18  10    6.94    6.52
  -3   0   5  107.57    3.66
  -3   4   3    2.58    2.56
  -3  14  -6   65.29    3.07
  -3  15  -8   60.60    3.96
  -3  16 -16    0.86    7.69
  -3  16 -15    9.71    7.27
  -3  16 -11  105.25    5.28
  -2 -28  10   57.92    7.16
  -2 -26  10   27.51    7.32
  -2 -17   9   80.63    6.05
  -2  15 -16    4.14    6.89
  -2  15 -15   41.30    6.74
  -2  15 -12  239.32    6.43
  -1 -19   8   10.03    5.29
  -1  13 -17    4.45    6.69
  -1  13 -11   72.04    4.49
   0 -38   7    3.14    8.08
   0 -37   7   -7.74    7.70
   0 -26   7   91.51    5.67
   0 -13   5  421.54    3.95
   0  -4   2 2087.05    3.79
   0   9 -20    1.10    9.38
   0  10 -18   37.00    8.56
   1 -35   5   36.50    6.86
   1 -34   5    6.06    6.32
   1 -33   5   27.06    5.89
   1 -32   5   11.82    5.29
   1 -31   5   35.21    5.01
   1 -30   5   19.14    4.75
   1 -29   5    4.87    5.04
   1 -28   5   29.06    5.14
   1 -19   4   29.77    3.57
   1   5 -21   39.46    8.80
   1   6 -19    9.27    8.26
   1   6 -10   72.31    3.69
   2 -37   2    0.67    5.06
   2 -36   2   81.62    4.71
   2 -26   2    1.67    3.23
   2  -3  -6  330.57    3.92
   2  -1  -8    1.65    4.11
   2   1 -11    9.98    5.25
   2   2 -16    3.51    6.03
   3  -6 -18    8.83    8.18
   3  -6 -12   49.88    5.35
   4 -28  -9  122.38    4.35
   4 -21 -11   32.56    4.79
   4 -18 -16   12.07    7.27
   4 -18 -14   51.51    7.27
  -6  -1   6   -1.48    5.79
  -6  14  -7   11.46    3.50
  -5 -19  11   15.64    8.99
  -5 -13  10    9.20    7.68
  -5  -9   9   59.31    7.16
  -5  16 -11    1.58    5.69
  -4 -20  11    6.25    8.07
  -4 -14  10   16.76    7.04
  -4  15  -7   10.47    3.45
  -3 -27  11   18.06    7.41
  -3 -26  11   28.14    8.55
  -3 -17  10    3.29    6.79
  -3 -12   9    9.69    5.33
  -3  -8   8  381.36    6.51
  -3  -5   7   48.25    4.67
  -3  16 -14   14.34    6.80
  -3  16 -13    7.42    6.11
  -3  16 -12   14.08    5.75
  -2 -25  10  110.36    6.61
  -2 -24  10  111.03    7.56
  -2 -12   8  576.90    5.60
  -2  -8   7   -3.08    4.41
  -2   2   3 2393.73    4.96
  -2  11  -4   51.83    2.60
  -2  14 -18   81.88    8.25
  -2  14  -9   30.91    4.13
  -2  15 -14   15.60    5.86
  -2  15 -13   16.79    5.55
  -1 -34   9    1.88    8.00
  -1 -33   9   44.02    7.95
  -1 -32   9    0.57    7.16
  -1 -31   9  275.64    8.25
  -1 -30   9   18.54    6.91
  -1 -29   9   55.12    7.15
  -1 -28   9   56.48    6.55
  -1  12 -19   -5.35    8.16
  -1  13 -15    8.51    6.61
  -1  13 -14    5.47    6.69
  -1  13 -12   19.80    4.75
   0 -39   7   16.78    8.68
   0 -24   7   13.48    5.30
   0   8  -7   32.21    3.98
   0  10 -17    0.35    7.91
   0  10 -11   23.59    4.25
   1 -27   5   -1.13    4.62
   1   3  -6   -0.94    3.14
   1   6 -11   -4.33    4.75
   2 -38   2   35.97    5.44
   2 -19   1  192.96    2.30
   2  -6  -4   16.88    2.54
   2  -2  -7   22.14    3.22
   2   0 -20   11.17    8.33
   3 -15  -5  371.01    2.86
   3  -7 -19    6.23    9.55
   3  -6 -17    4.01    7.91
   3  -6 -16  118.40    7.21
   3  -6 -13   10.78    5.99
   4 -29  -9   -1.91    4.14
   4 -24 -10   -3.38    4.07
   4 -22 -11   10.12    4.69
   4 -19 -16    0.11    7.52
   4 -19 -14    9.62    6.76
  -7  -5   7   37.66    7.58
  -7   5   2    2.99    5.02
  -6 -13  10    6.91    8.12
  -6  -6   8   39.89    6.22
  -6  -3   7   32.54    6.50
  -6   5   3    2.46    4.01
  -5 -18  11    5.63    7.81
  -5   0   6    6.59    4.82
  -5   2   5    4.82    4.29
  -5   4   4   47.88    3.90
  -4  -9   9   31.45    5.87
  -4  -6   8   -3.72    4.64
  -4  -3   7    5.96    4.77
  -3 -25  11   39.43    7.49
  -3 -24  11   51.51    8.17
  -3  -2   6    3.76    4.41
  -2 -16   9   25.64    4.75
  -2   0   4 2744.77    5.83
  -2  13  -7   96.25    3.85
  -1 -37   9   -2.40    8.05
  -1 -36   9    1.86    7.68
  -1 -26   9    9.67    6.46
  -1 -18   8  348.18    5.48
  -1 -13   7  119.57    3.77
  -1  12 -18   14.30    8.64
   0 -23   7   72.75    5.37
   0   3  -2   59.47    1.83
   0   9  -9  199.16    4.18
   0  10 -15    2.39    7.09
   0  10 -13    0.93    6.47
   1 -38   5   -6.54    6.94
   1 -26   5   -1.68    4.06
   1 -14   3 1085.96    4.13
   1  -8   1    6.62    1.48
   1   5  -9   88.29    3.55
   1   6 -17   28.31    6.02
   2 -39   2   -1.76    5.75
   2 -25   2  294.10    3.52
   2   0 -19   -6.98    8.55
   2   0 -10  539.49    5.74
   2   1 -17   55.89    6.70
   3 -13  -6  260.50    3.23
   3 -10  -8   18.66    3.87
   3  -9  -9    2.31    4.06
   3  -7 -18   45.83    8.84
   3  -6 -14   -9.44    5.09
   4 -31  -9    0.66    3.94
   4 -30  -9   -0.93    3.93
   4 -25 -10   45.85    4.62
   4 -21 -12   -1.65    5.17
   4 -20 -13   13.49    6.10
  -7  -2   6   28.84    7.01
  -7   0   5    6.82    5.87
  -7   2   4    7.34    5.88
  -6   8   1    8.68    3.53
  -5 -17  11    2.28    7.69
  -5 -12  10   56.18    6.67
  -5  -8   9    7.37    6.77
  -4 -18  11    8.28    7.96
  -4 -13  10   -0.81    6.05
  -4   7   2   55.27    2.51
  -4  13  -4  103.57    2.30
  -4  16 -14   19.68    6.70
  -4  16 -13   -0.29    6.11
  -4  16 -12    1.18    5.88
  -4  16 -11    7.17    5.42
  -3 -23  11   -6.01    6.72
  -3 -22  11   35.20    7.06
  -3  13  -5   -1.35    2.83
  -3  15  -9   35.21    4.36
  -2 -22  10    5.53    5.79
  -2 -11   8  532.29    5.44
  -2  -2   5  294.89    4.23
  -2   9  -2   19.33    1.59
  -2  10  -3   17.45    1.97
  -2  14 -10  298.01    5.43
  -1 -25   9    5.65    6.59
  -1 -17   8   -4.30    5.20
  -1  -9   6  770.59    4.74
  -1  12 -17  246.52    9.59
   0 -22   7   26.92    5.05
   0 -16   6  272.85    4.89
   0 -12   5  356.39    4.33
   0   8 -20   -1.88    9.36
   0   9 -18   39.47    8.19
   1 -39   5   12.59    6.55
   1 -25   5   19.29    3.94
   1 -18   4  726.38    4.32
   1   4 -20   -5.77    8.40
   1   6 -16   18.10    5.49
   1   6 -13   72.50    5.80
   2 -10  -2  656.71    1.87
   2  -1 -20    3.50    9.32
   2   0 -18  245.79    9.61
   2   1 -15   37.52    5.78
   3 -18  -4  235.54    2.14
   3  -8 -19   48.27    8.75
   3  -7 -17   49.19    7.96
   4 -22 -12   55.40    5.70
   4 -21 -13   12.98    5.81
  -7  -4   7  -11.72    7.04
  -6  -8   9   -2.42    6.54
  -6  -5   8   -1.89    6.13
  -5 -16  11   12.00    9.19
  -5  -2   7   -0.55    5.05
  -5  15  -8    7.05    4.06
  -4 -27  12    7.82    8.39
  -4 -26  12    9.10    9.54
  -4 -25  12   -4.69    8.92
  -4 -17  11   20.58    7.87
  -4  -5   8  116.01    5.67
  -4   0   6  517.45    5.44
  -4   2   5   13.45    3.42
  -3 -21  11  128.97    7.70
  -3 -15  10  242.98    6.71
  -3  -7   8  381.27    6.40
  -3  -4   7  105.89    4.78
  -3  15 -16   17.71    8.04
  -2 -21  10   44.69    5.83
  -2 -15   9  290.87    5.90
  -2  -7   7 1733.69    7.42
  -2  14 -11   46.78    5.50
  -1 -24   9   12.80    5.48
  -1 -23   9   19.49    6.15
  -1 -12   7  224.40    4.91
  -1  10  -6   23.29    3.53
  -1  11 -19   37.63    8.46
  -1  12 -16   39.08    6.82
   0  -6   3 1261.42    3.73
   0   6  -5 1139.53    4.90
   0   8 -19   51.19    8.77
   0   9 -17   17.46    7.49
   1 -24   5   16.36    3.89
   1   3 -21    6.90    9.72
   1   5 -18   47.83    6.97
   2 -24   2   66.99    2.88
   2  -8  -3   15.83    1.91
   2  -1 -19   16.28    9.28
   2  -1  -9    2.91    3.75
   2   0 -17   11.05    7.55
   2   0 -11   -4.05    4.29
   3  -8 -11    0.00    4.68
   3  -7 -16    1.44    5.88
   4 -24 -11   -2.63    4.49
   4 -22 -13   22.87    6.12
   4 -21 -15   14.17    6.71
   4 -21 -14   11.36    6.63
  -7   4   3    1.09    4.86
  -6 -11  10  -10.29    7.58
  -6  -2   7    0.75    6.67
  -6   0   6   22.41    5.47
  -6   2   5   19.67    4.95
  -5 -22  12   52.32    9.70
  -5 -21  12    3.68    9.93
  -5 -15  11   25.51    9.56
  -5  -7   9   -3.80    6.21
  -5  -4   8   49.85    6.36
  -5   6   3  103.02    3.36
  -4 -24  12   10.82    8.91
  -4  -8   9   49.84    5.18
  -4   4   4   -1.08    3.35
  -4  15  -8   64.71    4.14
  -3 -20  11   65.59    7.14
  -3 -10   9  167.54    6.18
  -3   6   2  245.86    2.32
  -3  14  -7   27.46    3.53
  -3  15 -15   38.91    7.10
  -3  15 -10    1.00    4.14
  -2 -20  10  -10.75    5.29
  -2 -14   9    6.01    5.38
  -2 -10   8  593.12    6.10
  -2  -4   6  846.40    5.40
  -2   4   2  282.20    2.42
  -2  13 -18   41.84    7.19
  -2  14 -14  102.06    6.76
  -2  14 -12  245.00    6.22
  -1 -22   9    0.11    5.91
  -1 -16   8   44.87    5.02
  -1  10 -20    0.04    9.88
  -1  11 -18    9.87    8.63
  -1  11  -8  137.51    4.61
  -1  12 -15   70.25    6.02
  -1  12 -14  265.82    7.35
  -1  12 -11    4.91    3.99
   0 -21   7   -1.57    3.79
   0   4  -3 1167.96    3.55
   0   5  -4  895.67    4.15
   0   8  -8  194.90    3.80
   0   9 -11  285.86    5.83
   1 -23   5    5.75    4.24
   1   4 -19    7.80    8.36
   1   5 -17   44.88    5.98
   2  -5  -5   87.51    2.89
   2  -2 -20    2.41    9.23
   2  -2  -8   30.42    4.04
   2  -1 -18   23.44    7.88
   2   0 -16    8.77    6.15
   2   0 -15  -11.40    6.36
   2   0 -13    5.05    5.77
   2   0 -12  269.13    5.35
   3  -9 -19   42.99    7.35
   3  -9 -10   24.49    4.20
   4 -23 -12   -2.46    4.94
  -7   8   0    1.76    3.41
  -7   9  -1    3.18    2.88
  -6 -15  11    4.50    9.41
  -6   4   4   15.69    4.41
  -6   7   2   19.51    3.81
  -5 -20  12   37.26   10.56
  -5 -14  11   50.33    8.94
  -5 -10  10    8.28    7.13
  -5  14  -6    7.76    3.30
  -4 -11  10   79.45    7.24
  -4  -2   7   87.75    4.40
  -3 -30  12   -6.35    9.64
  -3 -19  11   73.70    6.91
  -3   1   5   -1.97    3.42
  -3  14 -17   17.46    9.11
  -3  15 -14    6.08    6.16
  -3  15 -13   61.82    6.47
  -3  15 -11    1.07    4.76
  -2 -34  11    5.75    9.37
  -2 -33  11    1.97    8.83
  -2 -32  11   -4.77    8.56
  -2 -31  11    8.33    8.86
  -2 -30  11   16.00    8.44
  -2 -28  11  144.52    9.08
  -2 -19  10   62.82    5.50
  -2  12  -6   70.11    3.02
  -2  13 -17   22.53    8.08
  -2  13  -8   13.44    3.76
  -1  -8   6  557.65    4.77
  -1  11 -17  110.97    8.68
   0 -35   8   31.40    7.58
   0 -34   8    4.13    6.10
   0 -33   8   -7.59    6.58
   0 -32   8   -1.89    6.78
   0 -31   8  126.25    6.63
   0 -30   8   68.00    6.74
   0 -20   7  195.50    5.15
   0   7 -20    2.13    8.45
   0   9 -15   31.93    5.70
   0   9 -14   32.90    6.01
   0   9 -12  206.15    5.17
   1 -17   4   55.67    3.11
   1  -1  -3  642.88    3.26
   1   2 -21    8.58    9.68
   1   3 -20    8.76    7.45
   1   5 -16    7.44    5.87
   1   5 -15   -5.96    6.57
   1   5 -14   11.15    6.33
   2 -23   2   23.74    2.77
   2 -18   1  396.57    2.45
   2  -4  -6  880.59    4.47
   2  -2 -19  136.00    9.03
   2  -1 -10  276.27    4.46
   2   0 -14  318.21    6.17
   3 -11  -8    7.80    3.46
   3 -10  -9  227.94    4.36
   3  -8 -16   52.41    6.07
   3  -8 -15   -2.01    6.94
   3  -8 -14   57.61    6.46
   3  -8 -13    4.13    5.81
   4 -30 -10   14.94    4.91
   4 -29 -10    3.43    4.70
   4 -26 -11    8.06    4.84
   4 -24 -12    5.18    5.29
   4 -23 -14    2.09    6.66
   4 -23 -13   40.92    5.74
  -7  -3   7    7.65    6.65
  -7  -1   6   -0.20    6.25
  -7   1   5   28.05    6.13
  -6 -10  10   13.85    8.06
  -5 -19  12    4.75    9.19
  -5  -1   7   30.93    5.50
  -5   3   5   29.92    4.19
  -5  15  -9  109.56    4.84
  -4 -21  12    7.25    8.38
  -4 -15  11    1.56    6.24
  -4  14  -6  113.69    3.42
  -4  15  -9    3.32    4.30
  -3 -29  12   56.61    8.82
  -3 -28  12   -1.38    8.84
  -3 -27  12   11.41    9.01
  -3 -18  11   -0.09    6.84
  -3 -13  10  165.54    7.14
  -3  -6   8  298.27    6.22
  -3  -1   6  151.23    4.68
  -3   3   4  196.69    3.60
  -2 -27  11   23.47    8.17
  -2 -26  11  149.34    8.68
  -2 -18  10  189.01    7.49
  -2 -13   9  225.26    6.26
  -2  13 -16    3.35    7.09
  -1 -15   8    6.33    4.74
  -1   9  -5   -2.04    2.94
  -1  10 -19   30.66    8.49
  -1  11  -9    0.04    4.55
   0 -38   8   -4.27    9.08
   0 -37   8    0.80    7.75
   0 -36   8    4.48    7.34
   0 -28   8   -2.54    6.13
   0 -11   5   29.69    3.84
   0   8  -9  202.15    4.88
   1 -22   5    4.97    3.58
   1 -13   3  146.92    2.98
   1  -4  -1  347.55    1.40
   1   3 -19   23.18    8.44
   1   4  -9   25.66    3.43
   2  -3 -20    4.69    9.40
   2  -1 -11    9.64    5.29
   3 -16  -5   54.26    2.47
   3 -10 -18    3.09    7.98
   3  -9 -17   19.86    7.17
   3  -9 -11   36.16    4.68
   4 -27 -11    5.42    4.88
   4 -24 -14   81.02    7.22
   4 -24 -13    2.82    5.89
  -7  -5   8   -0.78    7.57
  -7   3   4   16.19    5.64
  -5 -13  11   -2.38    8.10
  -5  -9  10   34.62    7.03
  -5  -6   9   65.46    6.30
  -5  10   0   45.28    1.97
  -5  15 -12    0.88    6.35
  -5  15 -11   11.28    5.77
  -5  15 -10    5.50    4.97
  -4 -20  12   32.89    7.73
  -4 -14  11    4.82    7.76
  -4 -10  10   29.68    6.48
  -4  -4   8  143.25    4.80
  -4   6   3  201.23    3.29
  -4  15 -14    9.50    6.53
  -4  15 -13    8.46    6.64
  -4  15 -10   45.58    5.06
  -3 -25  12    1.53    8.43
  -3 -17  11    9.38    6.37
  -3  -3   7  213.08    5.20
  -3  12  -4  149.93    2.57
  -3  14 -16   10.92    7.85
  -3  14  -8  114.22    4.23
  -2 -25  11   -3.28    7.63
  -2 -17  10   12.37    5.98
  -2  -9   8    6.43    4.10
  -2  -6   7   -5.51    4.09
  -2  12 -18   39.88    8.29
  -2  13 -15   52.69    6.83
  -2  13  -9    4.65    3.86
  -1 -36  10    2.46    7.63
  -1 -34  10    0.92    7.83
  -1 -32  10    3.99    7.45
  -1 -31  10    4.72    7.72
  -1 -30  10   14.57    7.44
  -1 -29  10   19.92    6.67
  -1  -5   5   84.18    3.31
  -1  10 -18   -2.39    9.42
  -1  11 -15   94.24    6.95
   0 -26   8   54.16    5.70
   0  -8   4    9.37    2.62
   0   6 -20   19.60    9.28
   0   7  -7   82.67    3.47
   1 -33   6  112.28    6.95
   1 -32   6   22.12    6.57
   1 -21   5   53.92    4.07
   1 -10   2   -5.48    2.17
   1   0  -4   14.43    3.01
   1   1 -21   10.11    9.95
   1   2 -20   13.10    8.59
   1   4 -16   -4.32    6.41
   2  -3 -19   61.49    8.87
   2  -2 -18  108.63    8.17
   2  -1 -15   42.34    6.55
   2  -1 -14   10.39    6.06
   2  -1 -12  317.58    6.26
   3 -11 -19   35.67    8.17
   3 -10 -10   10.53    3.90
   3  -9 -16    9.25    6.72
   3  -9 -15    8.01    6.86
   3  -9 -14    6.45    5.81
   3  -9 -13   14.52    5.50
   4 -28 -11    4.16    4.83
   4 -26 -12    3.92    6.24
   4 -25 -13    4.07    5.85
  -7   6   2   -2.52    4.54
  -6 -13  11   12.53    7.43
  -6  -6   9   11.96    6.19
  -6  -1   7   24.99    6.10
  -6   1   6   -5.08    5.13
  -6   6   3    4.85    4.07
  -5 -17  12   24.37    9.07
  -5 -12  11    7.06    7.56
  -5  -3   8   74.87    5.59
  -5   5   4    7.57    3.55
  -4 -19  12   38.26    7.74
  -4  15 -12   50.98    6.19
  -4  15 -11   59.00    5.64
  -3 -24  12    1.85    7.52
  -3 -12  10  203.07    6.76
  -3  14 -15    3.32    6.96
  -2 -24  11   34.40    6.45
  -2 -23  11   29.91    7.26
  -2 -12   9  118.47    5.53
  -2  13 -14    3.16    6.51
  -2  13 -10    1.93    4.25
  -1 -28  10  128.32    7.23
  -1 -27  10    9.79    6.53
  -1 -19   9   14.66    5.74
  -1 -14   8  197.34    5.26
  -1   8  -4  107.83    2.95
   0 -25   8    2.23    5.49
   0   5 -21    2.99    8.93
   0   7 -18    4.75    7.43
   0   8 -10   13.84    3.74
   1 -37   6   13.18    6.55
   1 -36   6    7.61    6.95
   1 -35   6   27.14    6.37
   1 -31   6   22.58    5.52
   1 -30   6    3.75    4.81
   1 -29   6   39.43    5.35
   1 -16   4  587.07    4.17
   1   3 -18   25.59    6.81
   1   4 -15   49.21    6.89
   2 -35   3   12.07    4.39
   2 -34   3   14.66    4.42
   2 -33   3   11.49    4.24
   2 -32   3    4.48    4.14
   2 -31   3   29.31    4.30
   2 -22   2  100.34    2.74
   2  -7  -4   23.29    2.62
   2  -4 -20    7.90    9.39
   2  -3  -8   34.98    4.13
   3 -22  -3    8.71    1.53
   3 -12 -19   25.90    8.05
   3 -12  -8    7.16    3.70
   3 -11 -18   -5.89    7.90
   3 -10 -17    4.39    7.13
   4 -27 -12    0.27    6.61
   4 -26 -13    9.38    6.08
  -7  -2   7   -6.15    6.83
  -7   0   6    0.14    6.34
  -6 -12  11   16.81    8.86
  -6   3   5   18.16    4.40
  -5 -16  12    4.36    9.00
  -5  -8  10   87.84    7.07
  -5  -5   9   -2.58    5.67
  -5   9   1   85.09    2.62
  -4 -26  13   16.31    9.62
  -4 -25  13    5.34    9.64
  -4 -18  12   14.46    7.28
  -4 -13  11   73.50    6.57
  -4  -6   9  497.70    7.48
  -4  -1   7    3.21    3.96
  -4   3   5  380.52    4.56
  -4  12  -3  248.85    2.09
  -3 -22  12   34.02    8.09
  -3 -16  11   94.94    6.45
  -3  -8   9  110.78    5.50
  -3  -5   8   37.66    4.98
  -3  13 -17    8.27    8.34
  -3  13  -6   80.14    3.44
  -3  14 -14   15.66    6.26
  -3  14  -9    5.65    4.58
  -2 -22  11   76.06    7.27
  -2 -16  10  191.56    6.47
  -2  12 -17    1.90    6.52
  -2  13 -13  193.50    6.31
  -2  13 -12    1.66    5.25
  -2  13 -11   48.33    5.20
  -1 -26  10   43.57    6.64
  -1 -25  10   12.18    6.49
  -1 -18   9  107.24    5.70
  -1 -10   7  183.57    4.43
  -1   8 -20   41.75    9.98
  -1   9 -19   14.67    8.11
  -1  10 -17  374.19    8.53
  -1  11 -12   64.53    5.44
  -1  11 -11  656.29    5.79
   0 -18   7  246.21    4.43
   0   6  -6  345.40    4.44
   0   8 -14   37.06    5.47
   0   8 -13  139.31    6.24
   0   8 -12   35.79    5.51
   0   8 -11   43.53    4.33
   1 -39   6    4.41    7.39
   1 -38   6   -0.08    6.70
   1 -28   6   10.86    4.77
   1 -20   5   45.79    3.97
   1   1 -20   26.66    8.94
   1   2 -19    1.38    7.08
   1   4 -14   20.92    5.34
   2 -37   3   -3.54    5.24
   2 -36   3   -6.36    4.51
   2 -30   3   83.33    4.09
   2 -29   3   13.75    3.97
   2  -3 -18   28.10    8.43
   2  -2 -16   -0.67    7.11
   2  -2 -10   14.10    3.90
   3 -11 -17   12.75    7.33
   3 -10 -16   -0.71    6.78
   3 -10 -11   83.35    4.76
  -7  -4   8    0.03    7.14
  -7   2   5   -2.60    6.11
  -7   5   3    4.59    5.06
  -6  -8  10   -0.65    7.70
  -6  -5   9   54.85    6.50
  -6  13  -6   -2.66    3.23
  -5 -15  12   -1.74    8.78
  -5 -11  11   88.12    8.18
  -5   0   7  345.84    6.48
  -5   2   6   15.13    4.75
  -5  14  -7  100.01    4.24
  -4 -24  13    6.40    9.36
  -4 -17  12    4.84    8.02
  -4 -12  11   71.14    7.51
  -4  -3   8  271.57    6.05
  -4  14 -15   11.05    7.17
  -4  14  -7   23.53    3.62
  -3 -15  11    2.41    6.99
  -3   5   3  461.56    3.28
  -3  14 -13   35.33    6.10
  -3  14 -12    7.57    6.02
  -3  14 -10   14.96    4.38
  -2 -21  11    6.85    6.59
  -2  -8   8   22.95    4.30
  -2  11 -18  156.79    8.81
  -2  12 -16  143.37    8.12
  -1 -24  10   90.27    7.37
  -1 -13   8  152.07    4.79
  -1  -7   6  134.13    3.48
  -1   9 -18  227.83    9.59
  -1  10 -16   50.40    7.33
  -1  10  -8   94.40    4.36
   0 -23   8    3.56    5.15
   0 -10   5  314.11    4.12
   0   5 -20   21.63    8.22
   0   7 -16   60.10    7.01
   0   7  -8  106.51    3.56
   1 -27   6    1.21    4.42
   1   0 -21   -4.31    8.95
   1   3 -16   40.34    6.62
   2 -38   3   -1.91    5.26
   2 -28   3   74.10    3.94
   2  -6  -5  364.13    3.54
   2  -5 -20   15.23    8.12
   2  -4 -19   -3.22    7.75
   2  -4  -7  156.12    4.22
   2  -2 -12   76.52    5.45
   2  -2 -11  571.95    6.42
   3 -19  -4   91.36    2.10
   3 -15  -6   39.45    2.94
   3 -13 -19   11.92    8.12
   3 -12 -18   61.45    8.22
   3 -10 -14    3.33    6.04
   3 -10 -12   -1.08    4.97
  -6 -11  11    2.32    7.93
  -6   5   4   31.42    4.38
  -5 -20  13   20.83   11.03
  -5  -7  10   92.83    7.23
  -5  -2   8   49.93    5.42
  -5   8   2  232.01    3.15
  -4 -23  13   30.87    8.57
  -4 -22  13   18.07    8.82
  -4 -16  12   19.33    8.27
  -4  -8  10   -0.09    6.17
  -3 -20  12    7.05    7.18
  -3  -2   7   36.65    4.51
  -3   0   6    7.59    3.88
  -3  13 -16   18.63    8.13
  -3  14 -11  220.49    5.43
  -2 -30  12    1.38    8.72
  -2 -20  11   -2.96    6.95
  -2 -15  10  141.61    5.52
  -2 -11   9  196.06    4.93
  -2  -5   7   58.28    3.51
  -2  12 -15   56.65    6.75
  -1 -23  10   65.46    7.13
  -1 -17   9   15.73    5.26
  -1   7  -3  304.03    2.66
  -1   8 -19    3.13    9.13
   0 -22   8   53.45    5.48
   0 -17   7   47.72    3.99
   0 -13   6   83.10    4.15
   0   6 -18   45.39    7.48
   1 -26   6    1.49    4.44
   2 -39   3   41.61    6.21
   2 -27   3   -3.75    3.49
   2 -21   2  247.68    2.88
   2  -4 -18   54.69    9.24
   2  -3 -16   -0.23    6.96
   2  -2 -13    5.13    4.92
   3 -17  -5   18.55    2.66
   3 -13 -18   16.99    8.57
   3 -12 -17   -1.77    7.38
   3 -12  -9    7.52    4.17
   3 -11 -16   -0.15    6.86
   3 -11 -15   54.27    6.61
  -7   4   4   19.74    5.95
  -6 -10  11    3.74    7.48
  -6  -7  10    8.97    7.39
  -6  -2   8   10.52    6.25
  -6   0   7    5.93    5.67
  -6   2   6    2.07    5.16
  -5 -19  13   -4.36   11.19
  -5 -14  12   21.69    8.82
  -5  -4   9   -0.06    5.83
  -5   4   5   31.43    4.12
  -4 -21  13    9.12    9.09
  -4 -15  12   50.73    7.93
  -4  -5   9   75.11    5.77
  -4   5   4   49.21    3.31
  -4  14 -14   -0.52    6.50
  -3 -29  13    6.10    9.30
  -3 -27  13   34.66    9.72
  -3 -19  12   48.85    6.96
  -3 -14  11   67.92    5.79
  -3 -10  10    9.05    5.99
  -3  -7   9    3.84    4.42
  -3  13 -15    2.24    7.26
  -2 -29  12    4.28    7.67
  -2 -28  12   20.02    8.81
  -2 -27  12   14.35    8.15
  -2 -14  10   -4.02    5.39
  -2  10 -19   -2.80    8.13
  -2  12 -14   76.51    6.61
  -2  12  -8    1.44    3.66
  -1 -22  10   56.76    6.78
  -1   7 -20   12.93    9.54
  -1   9 -17   29.50    8.71
  -1  10 -14    1.01    6.51
  -1  10  -9  245.35    5.26
   0 -32   9   36.47    6.84
   0  -5   3  568.89    3.39
   0   3 -21   45.84   10.43
   0   5 -19   31.98    8.00
   0   7 -15    6.18    5.66
   0   7  -9  172.45    3.85
   1 -25   6   -5.28    4.12
   1 -19   5    1.57    3.36
   1 -15   4    1.51    3.25
   1 -12   3  578.35    3.49
   1  -1 -21   22.26    8.72
   1   0 -20   -8.08    8.15
   1   3 -14   31.55    6.48
   2 -17   1  176.79    1.99
   2  -6 -20  109.88    8.85
   2  -5 -19   13.33    8.01
   2  -3 -15   22.55    6.48
   3 -34  -1   15.12    2.75
   3 -33  -1    6.33    2.41
   3 -14  -7  453.58    3.94
   3 -13  -8   86.60    4.00
   3 -12 -16    4.12    7.42
   3 -11 -14    2.44    6.20
   3 -11 -13   93.52    5.74
   3 -11 -12  208.98    5.73
  -7  -1   7   12.96    6.99
  -7   1   6    3.77    5.98
  -5 -18  13   12.40   10.28
  -5   7   3  139.26    3.51
  -5  14  -8   31.15    4.29
  -4  -2   8   30.56    5.13
  -4   0   7    0.63    4.06
  -4  13  -5   10.19    2.55
  -4  14 -13    9.51    6.93
  -4  14  -8  333.57    4.73
  -3 -26  13    6.65    9.09
  -3 -25  13   19.75    8.34
  -3 -18  12   38.49    6.92
  -3  -4   8   84.16    4.75
  -3  11  -3    0.57    1.79
  -3  12 -17   31.42    8.46
  -2 -10   9  184.81    5.54
  -2  -7   8   41.47    4.52
  -2  12 -13   -2.73    5.81
  -2  12  -9   33.82    3.89
  -1 -34  11   -2.02    7.95
  -1 -21  10  -11.08    6.45
  -1 -12   8 1374.09    6.96
  -1  -4   5 2693.74    6.34
  -1  -2   4  155.75    2.94
  -1   6  -2  809.46    2.55
  -1  10 -12   18.61    5.29
  -1  10 -10  141.78    5.06
   0 -37   9   -1.02    8.77
   0 -36   9    6.37    7.49
   0 -30   9   26.97    7.00
   0 -29   9  115.19    6.74
   0 -21   8   11.64    4.10
   0 -16   7   35.98    4.71
   0  -7   4  155.48    3.32
   0   6  -7   75.05    4.20
   0   7 -11  485.42    5.91
   0   7 -10    4.41    3.75
   1 -24   6   10.25    4.10
   1   1 -18   20.19    8.02
   1   2 -16    6.56    6.33
   1   3 -13   69.92    4.88
   1   3 -11  409.36    5.09
   2 -26   3   24.60    3.04
   2  -4 -17   42.68    6.83
   2  -4  -8   32.03    4.43
   2  -3 -14   35.69    6.53
   3 -36  -1   32.34    3.04
   3 -35  -1   12.14    2.82
   3 -14 -18    4.22    8.11
   3 -13 -17    9.20    7.97
   3 -12 -15   27.11    7.17
   3 -12 -10  283.49    5.11
  -6  -9  11    7.02    7.35
  -6  -6  10   38.88    7.33
  -6   4   5    6.00    4.54
  -5 -17  13   48.21    9.57
  -5  -9  11   80.07    7.46
  -5  -1   8   -1.34    5.82
  -5   1   7   32.64    5.10
  -5  14 -12   19.20    6.11
  -5  14 -11    7.77    5.85
  -5  14  -9   -0.33    4.19
  -4 -19  13  101.13    8.94
  -4 -10  11    5.04    7.01
  -4  -7  10  113.10    6.63
  -4   2   6   77.00    3.85
  -4  14 -12   11.06    6.09
  -4  14 -11   19.69    5.45
  -4  14  -9   10.94    4.13
  -3 -24  13   44.21    8.80
  -3 -17  12  196.24    7.38
  -3  13 -14    5.57    6.56
  -2 -25  12   40.77    7.26
  -2 -18  11  146.18    6.05
  -2 -13  10   -2.34    5.20
  -2  10 -18   51.55    8.38
  -2  10  -4  422.74    2.95
  -2  11 -16   -4.53    6.66
  -2  12 -12    8.14    5.40
  -2  12 -11  494.08    6.24
  -2  12 -10   -4.17    4.33
  -1 -32  11   77.55    7.46
  -1 -30  11    9.24    7.53
  -1 -29  11   81.74    7.97
  -1 -20  10   -2.78    6.01
  -1  -6   6  497.63    4.75
  -1   7 -19    1.43    8.97
  -1  10 -11   77.43    4.20
   0 -28   9   34.34    6.35
   0 -27   9   -3.20    5.99
   0 -20   8   38.60    5.23
   0 -12   6  315.72    4.61
   0  -3   2   58.38    1.85
   0   4 -19   -2.02    8.37
   0   6 -16   19.95    6.18
   1 -18   5   -4.14    3.59
   1  -2 -21   -1.34    9.96
   1   0 -19   86.60    7.90
   1   2 -15   11.92    6.35
   1   2  -8   28.85    3.33
   2  -9  -3  201.49    2.21
   2  -7 -20   19.56    8.21
   2  -6 -19   13.72    8.01
   2  -4 -16  303.44    8.00
   2  -3 -13   36.65    5.17
   3 -37  -1   -0.78    3.13
   3 -31  -1   27.64    2.14
  -7   3   5    0.81    5.69
  -6 -12  12   -2.27    8.21
  -6  -1   8   -8.79    6.34
  -6   8   2   -2.20    3.59
  -6   9   1   12.93    2.87
  -6  13  -7    2.15    4.14
  -5 -12  12   10.59    8.14
  -5  -3   9   13.34    5.42
  -5  12  -3   -0.79    1.77
  -5  13  -5   -1.17    2.87
  -5  14 -10   16.36    4.65
  -4 -18  13   -0.59    9.02
  -4  -4   9   53.95    5.31
  -4  14 -10   24.49    4.74
  -3 -23  13   13.30    7.24
  -3 -12  11   95.75    6.46
  -3  -9  10   26.46    4.81
  -3  -6   9   69.25    4.68
  -3   4   4  182.99    3.36
  -3  12 -16   14.00    7.87
  -3  12  -5   91.88    2.96
  -3  13 -13    4.25    6.05
  -3  13  -8  397.96    4.72
  -2 -23  12   45.67    7.86
  -2 -17  11   43.82    6.29
  -2  -4   7  134.91    4.43
  -2   0   5    1.12    3.52
  -2   9 -19    1.88    9.29
  -1 -28  11    4.58    6.95
  -1 -27  11  101.28    7.38
  -1 -15   9 1017.73    7.01
  -1   5  -1  310.27    1.45
  -1   6 -20    3.96    9.65
  -1   8 -17    4.45    7.99
   0 -26   9    9.18    6.27
   0 -15   7   34.13    4.66
   0   2 -21    1.42    9.88
   0   3 -20    4.58    8.11
   0   5 -17    4.40    7.62
   1 -35   7    5.09    6.77
   1 -34   7    6.81    6.62
   1 -33   7    0.73    6.35
   1   0  -5    2.92    3.42
   1   2 -14    4.37    5.81
   2 -25   3   50.44    3.04
   2 -20   2  197.80    2.70
   2  -8 -20   12.10    9.32
   2  -6 -18   10.19    8.40
   2  -5  -7   51.92    3.91
   2  -4 -15   52.51    7.11
   3 -15 -18   11.11    8.02
   3 -14 -17   69.54    7.47
   3 -13 -15   29.04    7.17
   3 -12 -13   10.56    5.78
   3 -12 -12   12.92    5.16
  -7  -2   8    6.89    6.82
  -7   0   7    1.92    6.79
  -6  -8  11    2.89    7.14
  -6   1   7   19.91    5.36
  -5  -8  11   -9.77    6.87
  -5   6   4   -1.22    3.34
  -4 -24  14   56.75   10.66
  -4 -17  13   20.47    8.57
  -4 -13  12    4.21    6.56
  -4  -9  11   56.09    7.02
  -3 -22  13    4.80    7.20
  -3  13 -11   10.25    5.19
  -3  13 -10   14.69    5.01
  -3  13  -9   96.85    4.72
  -2 -22  12   25.44    7.26
  -2  -9   9   92.80    4.03
  -2  10 -17    0.03    6.68
  -1 -26  11    8.89    6.59
  -1 -19  10   -7.98    5.28
  -1 -11   8   53.84    3.69
  -1  -8   7   52.14    4.19
  -1   0   3 9604.70    8.07
  -1   7 -18   66.94    8.62
  -1   8  -5   -4.40    2.77
  -1   9 -14    1.44    6.74
   0 -25   9   16.39    5.99
   0 -19   8    1.70    4.66
   0   4 -18    0.24    8.14
   0   6 -14   74.54    6.03
   0   6  -8   44.00    3.48
   1 -38   7    0.36    6.89
   1 -37   7   -1.25    6.64
   1 -36   7    1.69    6.66
   1 -32   7   51.84    6.26
   1 -31   7   22.84    5.98
   1 -30   7   30.44    5.67
   1 -14   4   80.55    3.32
   1  -2 -20   17.83    8.73
   1  -1 -19   88.48    8.68
   1   0 -18    7.46    6.87
   1   1 -16   33.12    7.08
   1   2 -13   89.22    5.78
   2 -24   3   55.24    3.33
   2 -14   0    1.47    1.03
   2  -7 -19    3.12    7.90
   2  -4 -10  125.94    4.73
   3 -30  -1   -1.42    1.97
   3 -16 -18   89.48    8.55
   3 -15  -7   -0.82    3.42
   3 -14 -16   10.42    6.65
   3 -13 -14    0.45    6.29
  -7   6   3    5.05    5.17
  -7   7   2   -3.02    4.23
  -7   8   1    1.45    3.45
  -6 -11  12   -0.26    8.03
  -6  -5  10   -1.38    6.92
  -6   3   6    1.92    4.79
  -6   7   3   62.42    4.06
  -6  13  -8   -6.03    4.29
  -5 -15  13    5.51    8.11
  -5 -11  12    1.13    7.02
  -5  -5  10   12.95    6.41
  -4 -23  14    6.00    8.81
  -4 -22  14   24.59    9.51
  -4 -12  12   36.11    7.45
  -4  -1   8  333.43    5.74
  -4   8   2   36.04    2.17
  -4  13 -14    7.47    6.87
  -3 -20  13    4.61    7.59
  -3 -15  12   31.15    7.14
  -3 -11  11  323.89    7.23
  -3  -8  10   -3.41    5.37
  -3  -3   8   14.50    3.87
  -3  11 -17   37.45    8.10
  -2 -31  13    2.97    9.16
  -2 -21  12    1.00    6.97
  -2 -16  11   60.47    5.53
  -2 -12  10   10.60    4.43
  -2  -6   8  485.30    4.88
  -2   9 -18   43.85    8.42
  -2  10 -16  132.14    7.17
  -2  11 -14   -0.54    6.26
  -2  11  -7   55.20    3.86
  -1 -25  11  114.36    6.24
  -1 -24  11  104.88    7.04
  -1 -18  10   71.14    6.04
  -1 -14   9   49.89    4.34
  -1   6 -19   46.36    9.16
  -1   8 -16  308.48    8.11
  -1   9  -8   22.26    4.40
   0 -24   9   46.74    6.20
   0   1 -21   -0.15    9.76
   0   2 -20   -1.98    9.40
   0   3 -19   10.66    8.35
   0   5  -6  479.89    4.44
   0   6  -9  160.34    4.38
   1 -29   7   13.24    5.19
   1 -17   5  214.54    3.92
   1  -3  -2 7079.67    5.44
   1   0 -17  590.84    8.81
   1   1  -7  619.19    4.29
   1   2 -12   62.47    4.60
   1   2 -11   -0.75    3.87
   2 -35   4    2.85    4.62
   2 -34   4    0.61    4.50
   2 -33   4   16.85    4.78
   2  -8 -19   17.93    8.99
   2  -8  -4   59.23    2.55
   2  -6 -17   63.14    7.91
   2  -6  -6  697.41    4.26
   2  -4 -13   55.21    5.27
   2  -4 -12   29.24    5.36
   2  -4 -11   29.89    5.30
   3 -14 -15   16.56    7.26
   3 -13 -13   32.72    5.79
   3 -13 -11    3.41    4.63
  -7   2   6   18.24    6.12
  -6   6   4    5.54    4.25
  -6  10   0   48.02    2.12
  -5 -14  13   -1.35    9.58
  -5   0   8    1.22    5.54
  -4 -21  14    0.58    9.40
  -4 -16  13   54.51    7.90
  -4  -3   9  303.95    6.50
  -4   1   7    3.43    3.91
  -4  13 -13   -2.71    7.06
  -4  13  -6   18.20    3.18
  -3 -27  14   -1.71    9.96
  -3  -5   9  112.00    5.54
  -3  12 -14  207.18    7.45
  -2 -29  13  -11.22    8.63
  -2 -28  13   27.57    8.78
  -2 -20  12   20.30    6.72
  -2 -15  11  163.02    7.03
  -2   2   4    2.55    2.64
  -2   8 -19  103.93    9.62
  -2  11 -13  287.15    6.96
  -1 -23  11   16.53    6.97
  -1   5 -20    1.37    8.71
  -1   9 -12   62.33    5.65
  -1   9 -11   73.84    5.02
  -1   9 -10  435.83    5.58
   0 -18   8  105.52    4.30
   0 -14   7  973.83    6.21
   0 -11   6   12.73    3.86
   0   3  -3  542.97    2.88
   0   4 -17    4.58    7.61
   0   5 -15   46.72    6.20
   0   6 -12   52.34    4.67
   0   6 -10  212.96    4.29
   1 -28   7   41.37    5.10
   1  -9   2  326.18    2.29
   1  -2  -3 1073.56    3.48
   1  -1 -18   25.54    7.83
   2 -38   4    3.70    5.87
   2 -37   4    7.01    5.89
   2 -36   4   65.89    5.25
   2 -32   4   17.18    4.54
   2 -31   4   -0.47    4.19
   2  -7  -5  112.13    2.78
   2  -5 -15   -2.45    5.59
   2  -5  -8  134.35    4.49
   3 -29  -1   -1.20    1.71
   3 -18  -5  196.71    2.60
   3 -17 -18   17.63    8.33
   3 -16 -17    1.46    8.13
   3 -15 -16    7.73    6.94
   3 -14 -14   97.47    6.54
   3 -14  -9   10.08    4.06
  -7  -1   8   -0.91    7.17
  -7   5   4    0.18    4.63
  -6 -10  12    3.07    8.05
  -6  -7  11   10.19    7.16
  -6  -2   9    6.34    6.53
  -6   0   8   56.07    6.74
  -5 -10  12    1.17    6.67
  -5  -4  10  174.17    6.86
  -5   2   7    9.83    4.61
  -5   5   5    4.93    3.75
  -5  13 -12   -2.24    6.51
  -5  13  -6   78.02    3.77
  -4 -20  14   38.38   10.01
  -4 -15  13   24.26    7.86
  -4 -11  12    0.58    7.51
  -4  -8  11  133.08    6.49
  -4   7   3  242.00    3.11
  -4  12 -15   34.90    7.65
  -4  13 -12  -11.14    6.14
  -3 -26  14   14.36   10.03
  -3 -25  14    4.29    9.66
  -3 -19  13    9.35    6.79
  -3   3   5   45.61    3.48
  -3  11 -16   15.98    7.69
  -3  12  -6  164.87    3.76
  -2 -27  13   18.33    8.87
  -2 -26  13    8.31    8.43
  -2 -19  12    3.28    6.91
  -2 -11  10   20.83    4.51
  -2  -8   9  468.22    5.45
  -2  10 -15    0.50    6.30
  -2  11 -12    0.25    5.48
  -2  11  -8   17.30    3.79
  -1 -22  11   -5.12    6.58
  -1 -17  10  249.86    6.43
  -1 -10   8  254.25    4.03
  -1  -5   6    8.85    3.98
  -1  -3   5  607.31    4.43
  -1   7 -17    0.26    6.79
  -1   8 -15   48.76    6.19
   0 -36  10   55.27    8.48
   0 -35  10    6.39    7.97
   0 -34  10    2.74    7.70
   0 -33  10    8.36    6.57
   0 -32  10  136.85    7.77
   0 -22   9    0.42    5.13
   0   0 -21    9.48    9.79
   1 -26   7  107.57    5.59
   1 -11   3  233.00    2.92
   1   0 -16    1.90    6.58
   1   1 -14  104.09    5.51
   1   1  -8    4.90    3.26
   2 -30   4   30.98    4.53
   2 -23   3  293.20    3.51
   2 -19   2   -4.45    2.47
   2 -10 -20   33.45    9.92
   2  -9 -19   77.19    9.35
   2  -7 -17   78.77    7.28
   2  -6 -16  133.17    7.05
   2  -5 -14  130.80    6.34
   3 -20  -4  132.86    2.03
   3 -15 -15   16.88    6.09
   3 -15  -8   57.19    3.68
   3 -14 -13    6.46    5.32
   3 -14 -10   -1.11    4.35
  -7   1   7    4.49    6.62
  -6   2   7   13.34    5.24
  -6   5   5   29.63    4.60
  -5 -17  14   12.23   10.49
  -5 -13  13    1.38    8.16
  -4 -19  14    2.35    9.08
  -4  13 -11    4.55    5.53
  -4  13  -7  167.41    4.14
  -3 -24  14    9.85    9.38
  -3 -18  13    2.02    6.23
  -3 -10  11   63.38    5.48
  -3  -7  10  530.89    6.88
  -3  12 -13   59.89    6.23
  -2 -14  11  170.31    6.79
  -2  -3   7  627.20    4.64
  -2  -1   6   -8.42    3.88
  -2   8 -18    3.07    8.78
  -2   9  -3    6.70    2.10
  -2  10  -5   23.55    2.95
  -2  11 -11    4.36    4.67
  -2  11 -10  197.81    4.64
  -2  11  -9   27.26    4.05
  -1 -34  12   -3.35    7.87
  -1 -33  12    3.88    7.98
  -1 -32  12   -4.13    7.76
  -1 -31  12   -6.58    8.35
  -1 -30  12   -0.61    7.91
  -1 -21  11  153.67    6.76
  -1  -7   7  110.64    4.21
  -1   6 -18   23.52    7.49
  -1   7 -16   64.07    7.13
   0 -31  10   -4.65    6.50
   0 -30  10   15.06    7.26
   0 -29  10    0.80    7.21
   0 -17   8   34.29    4.56
   0  -6   4  136.33    3.51
   0   1 -20   17.31    8.08
   0   2  -2  363.06    2.39
   0   4 -16   21.15    6.79
   0   5 -14  281.39    6.14
   0   5  -7    9.56    3.91
   1  -5 -21   66.93   10.63
   1  -4 -20   -0.82    8.72
   1  -2 -18  180.96    8.69
   1  -1 -17  119.51    7.28
   1   0  -6   -2.72    3.23
   1   1  -9    8.08    4.11
   2 -29   4  113.97    4.44
   2 -11 -20   33.62    9.99
   2  -8 -18   -0.70    7.55
   2  -6 -15  130.47    7.41
   2  -6  -7   -8.19    3.47
   2  -5 -12  290.98    5.94
   2  -5 -11    1.73    4.76
   2  -5 -10  512.67    5.60
   2  -5  -9    2.08    3.85
   3 -17  -6   16.19    2.75
   3 -16 -16   -1.85    6.37
   3 -15 -14    3.90    6.19
   3 -14 -12   -3.42    5.15
   3 -14 -11   80.68    4.93
  -7   4   5    5.70    5.30
  -6  -9  12    5.46    8.07
  -6  -6  11   17.45    7.75
  -5 -16  14   11.67    9.61
  -5  -6  11    6.48    6.47
  -5  13 -11    7.19    5.85
  -4 -10  12  111.22    7.89
  -4  -7  11  235.54    8.11
  -4  13 -10   11.39    4.92
  -4  13  -8    6.79    4.20
  -3 -23  14   75.97    9.41
  -3 -17  13   -3.33    6.89
  -3 -13  12  141.96    6.55
  -3  -4   9  768.41    6.96
  -3  -2   8  133.34    4.89
  -3   0   7  134.13    4.66
  -3   7   2   49.91    2.03
  -3  11 -15  153.81    7.27
  -3  12 -12   74.30    6.07
  -2 -24  13   59.59    7.27
  -2 -18  12  107.18    6.52
  -2  -5   8  131.98    3.91
  -2   7 -19   -4.89    9.35
  -2   9 -16    2.61    6.60
  -2  10 -14  117.47    6.99
  -1 -28  12   27.94    7.76
  -1 -16  10   -1.11    4.56
  -1   8 -13    0.17    5.77
   0 -28  10   16.75    6.77
   0 -21   9    1.48    5.32
   0 -13   7   -7.75    4.37
   0   3 -17   -1.80    7.54
   0   4  -5   27.96    3.40
   0   5 -13  208.34    5.26
   1 -13   4   63.61    3.15
   1  -7   1    0.65    1.41
   1  -3 -19   23.78    7.49
   1   0 -15  101.58    5.82
   1   1 -10    4.72    3.46
   2 -28   4   -7.99    3.91
   2 -16   1    9.11    1.66
   2 -10 -19    5.50    9.49
   2  -9 -18   -4.09    8.56
   2  -7 -16    4.19    7.16
   3 -18 -17   -4.81    8.12
   3 -17 -16    3.40    6.48
   3 -16 -15   55.01    6.63
   3 -15 -13  108.06    6.52
  -5  -1   9   92.45    6.05
  -5   4   6   -2.94    3.81
  -5  13 -10    1.56    5.34
  -5  13  -9   -2.94    4.60
  -5  13  -8   73.02    4.70
  -5  13  -7   -1.35    4.02
  -4 -17  14   -2.21    8.63
  -4 -13  13   36.07    7.92
  -4  -4  10  108.96    6.14
  -4  -2   9  131.75    5.50
  -4   0   8  100.43    4.62
  -4  12  -4   -0.72    2.25
  -4  13  -9  110.99    4.46
  -3 -22  14   13.32    7.74
  -3 -16  13  134.63    7.70
  -3 -12  12   13.44    6.45
  -3  -9  11   26.97    5.88
  -3   8   1   85.13    1.46
  -3  12 -11    9.24    5.54
  -3  12  -7   19.63    3.61
  -2 -23  13   -1.55    6.72
  -2 -17  12   56.18    6.98
  -2 -13  11    0.21    5.98
  -2  -7   9  143.27    5.07
  -2   1   5  434.08    3.91
  -2   8 -17   47.09    7.88
  -2  10 -13   -6.09    5.60
  -1 -27  12   64.75    7.92
  -1 -20  11    6.30    6.31
  -1 -12   9  177.29    4.56
  -1  -1   4 2543.78    5.16
  -1   5 -18    5.92    8.38
  -1   6 -17   75.70    6.96
   0 -27  10   -5.71    6.69
   0 -10   6  705.24    5.00
   0  -1 -21    7.79    8.72
   0   0 -20   18.15    9.01
   0   1 -19   97.77    8.78
   0   2 -18   45.58    7.08
   0   4 -15    5.58    5.26
   0   5  -9  221.89    4.63
   0   5  -8  117.75    3.73
   1 -24   7   36.78    4.59
   1  -5 -20    1.05    8.87
   1  -1 -16   29.81    5.99
   1   0 -14   -2.87    5.93
   2 -27   4   32.93    4.02
   2 -22   3   25.95    2.80
   2 -12 -20   14.04   11.10
   2  -6 -14   55.79    5.32
   3 -19 -17   12.57    8.08
   3 -16 -14    0.29    6.42
   3 -15 -12   26.19    5.49
   3 -15 -11    0.57    5.05
  -7   0   8    7.13    6.91
  -7   3   6    5.70    5.53
  -6  -8  12    4.33    7.54
  -6  -5  11   22.41    7.68
  -6  -3  10   49.05    6.65
  -6   4   6   24.19    4.58
  -6  12  -5   14.68    3.05
  -5 -15  14    3.38    8.36
  -5 -11  13    2.61    8.54
  -5  -8  12   24.37    7.25
  -5  -5  11   51.80    6.80
  -5   1   8    2.31    5.00
  -4 -22  15   21.35    9.93
  -4  11  -2    3.13    1.37
  -4  12 -13   58.43    6.90
  -3 -21  14    9.97    7.40
  -3  -6  10   33.71    4.94
  -3   2   6    8.12    3.62
  -3   6   3   22.37    2.38
  -3  10 -16   -2.75    7.01
  -3  10  -2   54.31    1.46
  -3  11 -14   18.44    6.33
  -3  11  -4    2.94    2.39
  -3  12  -8    4.92    3.90
  -2 -22  13  166.13    7.56
  -2   6   1   62.42    1.35
  -2   7 -18   35.93    8.89
  -2   9 -15   59.11    7.00
  -1 -26  12    4.56    6.21
  -1 -25  12   -0.29    6.65
  -1 -15  10   21.78    4.51
  -1   3 -20   92.04   10.08
  -1   8 -12  290.91    5.36
  -1   8 -11   21.17    4.92
   0  -4   3 1158.91    3.49
   0   1  -1 1090.21    1.71
   0   4 -14   17.57    6.33
   0   5 -10   47.13    3.70
   1 -36   8   -4.38    6.85
   1 -35   8   -7.61    6.61
   1 -34   8   -3.69    6.51
   1 -33   8   15.20    7.15
   1 -32   8  -12.24    6.68
   1 -23   7   -1.64    4.29
   1  -3 -18   26.35    7.09
   1  -2 -17   63.74    6.54
   1  -1 -15   88.57    6.56
   1  -1  -5   18.65    3.39
   1   0 -13  135.03    6.11
   1   0  -7  425.56    4.08
   2  -8 -16   -0.92    6.70
   2  -6 -13   16.43    4.79
   2  -6 -12   58.01    5.15
   2  -6  -8  483.96    4.38
   3 -20 -17   40.91    9.18
   3 -17 -15   10.24    6.74
   3 -16  -8   32.55    3.58
  -5 -14  14   12.59    9.73
  -5   3   7   -0.91    4.54
  -5   8   3   32.12    3.08
  -4 -16  14   75.24    8.06
  -4 -12  13    8.51    6.87
  -4  -6  11    8.18    5.46
  -4  11 -15    0.95    7.59
  -3 -20  14    4.76    7.34
  -3 -15  13   93.41    7.44
  -3 -11  12  162.44    7.05
  -3  -8  11    4.08    5.95
  -3   9 -17    6.69    8.07
  -2 -30  14  -13.64    8.44
  -2 -29  14   10.37    9.31
  -2 -28  14    3.26    8.96
  -2 -21  13    5.26    6.63
  -2 -16  12   40.59    5.98
  -2 -12  11  142.10    6.36
  -2  -9  10   21.01    5.14
  -2  10 -12   68.73    5.61
  -2  10  -6  109.85    3.15
  -1 -24  12  176.25    7.42
  -1   6 -16   16.73    7.05
  -1   7 -14  260.68    7.18
  -1   8 -10  278.30    5.34
  -1   8  -9    9.15    4.76
  -1   8  -8    6.68    3.64
   0 -25  10    0.06    5.48
   0 -19   9   43.75    5.26
   0  -2 -21   -1.43    8.66
   0   1 -18    2.84    8.00
   0   2 -17    9.10    6.99
   1 -30   8   17.56    6.15
   1  -2 -16    4.30    6.78
   1   0 -12   -3.47    5.44
   1   0  -8    2.44    4.23
   2 -26   4    2.34    3.45
   2 -11  -2   27.36    1.47
   2  -7 -14  258.55    7.24
   2  -6 -11   97.28    5.10
   2  -6 -10   61.36    4.82
   3 -18 -15   -6.15    7.23
   3 -17  -7    1.05    3.40
   3 -16 -12    4.43    5.66
  -7   2   7    2.81    6.04
  -6  -7  12   -3.04    7.69
  -6   3   7   44.81    5.43
  -5  -7  12    8.80    6.68
  -5   7   4   67.25    3.54
  -5   9   2    4.87    2.73
  -5  12 -12   15.78    6.31
  -4 -20  15   12.62   10.03
  -4 -15  14   16.38    9.24
  -4  -8  12   -1.90    6.79
  -4  -1   9   21.77    4.78
  -4  12 -12    3.57    6.38
  -3 -26  15   -4.51    8.88
  -3 -25  15   77.11   10.33
  -3  -3   9   85.12    5.47
  -3  -1   8  329.45    5.42
  -3   5   4  132.26    2.89
  -3  10 -15    7.61    6.81
  -3  11 -13    6.95    5.79
  -2 -27  14   38.85    8.80
  -2 -20  13   38.51    6.59
  -2 -15  12   88.56    7.06
  -2   9 -14    1.83    6.71
  -2  10  -7   85.97    4.02
  -1 -23  12  117.98    7.04
  -1 -18  11   20.70    5.44
  -1 -14  10  744.86    7.23
  -1 -11   9 1480.18    7.12
  -1  -4   6  147.31    3.50
  -1   2 -20    8.92    9.55
  -1   4 -18    7.11    8.45
   0 -24  10   95.44    5.48
   0 -15   8  262.79    4.45
   0 -12   7  470.33    4.49
   0   0 -19    3.99    7.50
   0   4 -13   49.94    4.97
   0   4  -6   10.44    3.11
   1 -15   5  944.28    4.66
   1  -5 -19   84.32    8.75
   1  -3 -17    1.95    7.11
   1  -1 -14  101.71    6.25
   1   0 -11  266.89    4.77
   1   0 -10    1.06    4.43
   1   0  -9  293.51    4.93
   2  -8 -15   24.12    7.24
   2  -7 -13   16.54    5.38
   3 -23  -3   31.99    1.79
   3 -21 -17   20.88    9.43
   3 -20 -16    9.81    8.13
   3 -17 -13    2.60    5.88
   3 -16 -11  146.17    5.20
  -7   6   4    2.30    4.82
  -7   7   3    5.85    4.47
  -6  -9  13    1.04    8.03
  -6  -4  11   19.62    7.63
  -6  -2  10    3.67    6.94
  -6   0   9    8.66    6.83
  -6   7   4   10.02    4.33
  -6  12  -6    7.72    3.68
  -5 -13  14   10.15    8.33
  -5  -4  11  120.97    7.06
  -5  -2  10   22.50    5.69
  -5   0   9    6.93    5.73
  -5   6   5  285.06    4.26
  -4 -19  15   70.32   10.55
  -4 -11  13   61.63    7.19
  -4  -3  10    5.44    4.79
  -4  11 -14   60.16    7.10
  -3 -18  14   67.27    8.15
  -3  -5  10   57.28    4.72
  -3   9 -16   47.73    7.40
  -3  11 -12   40.52    5.68
  -2 -26  14   11.39    7.52
  -2 -25  14   50.86    8.80
  -2 -19  13  158.38    7.46
  -2 -11  11    5.09    5.53
  -2   0   6  214.79    3.98
  -2   4   3   10.92    2.44
  -2   7 -17   55.06    7.91
  -2  10 -10   38.72    4.34
  -2  10  -9    3.92    4.05
  -2  10  -8    1.43    3.69
  -1 -32  13   -5.03    8.98
  -1 -31  13    2.42    8.23
  -1 -22  12   72.96    7.16
  -1 -17  11  140.38    6.41
  -1  -8   8  623.68    4.82
  -1   6 -15    2.94    6.74
  -1   7 -13   43.44    5.20
  -1   7  -5   -3.78    2.84
   0 -35  11   -4.55    7.87
   0 -34  11    2.82    7.65
   0 -33  11   49.22    8.22
   0 -31  11    0.51    6.88
   0 -23  10  -11.52    5.70
   0 -18   9   44.96    5.20
   0  -3 -21   48.81    9.91
   0   2 -16    1.92    7.00
   0   3  -4  440.06    3.53
   1 -28   8  187.68    6.20
   1  -7 -20   -0.27    9.37
   2 -37   5   14.48    5.99
   2 -36   5   18.94    5.57
   2 -35   5   70.57    5.34
   2 -34   5   -4.65    4.80
   2 -25   4   54.08    3.38
   2 -21   3    5.49    2.74
   2 -18   2   22.85    1.97
   2 -13 -19   43.14    9.16
   2  -9  -4  244.42    2.77
   3 -21  -4    3.78    2.09
  -7   1   8    1.79    6.64
  -7   5   5   -1.11    5.11
  -7   8   2    7.85    3.74
  -6  -6  12   -4.50    8.16
  -6   2   8    7.01    5.80
  -6   6   5   65.86    4.61
  -6   8   3   64.95    3.84
  -6  12  -8    7.58    4.54
  -6  12  -7   18.17    4.42
  -5 -12  14   42.46    9.17
  -5  -9  13    9.07    7.87
  -5  12 -11   12.48    5.50
  -4 -18  15   25.27    9.61
  -4 -14  14   -4.17    7.42
  -4  12 -11  111.17    5.55
  -4  12  -5    4.19    2.66
  -3 -23  15    3.98    9.43
  -3 -17  14   -0.87    7.64
  -3 -10  12   -2.17    5.30
  -3  -7  11   26.76    6.30
  -3   1   7  125.28    4.13
  -3   8 -17    5.23    7.49
  -3  10 -14    5.31    5.95
  -2 -24  14   33.17    8.80
  -2 -18  13  107.25    7.07
  -2 -14  12    4.23    6.38
  -2  -8  10   48.36    4.69
  -2   5 -19   13.93    8.64
  -2   8 -15    7.07    6.89
  -2   9 -13   64.33    6.23
  -1 -30  13   -3.19    8.13
  -1 -21  12   76.76    7.21
  -1 -13  10  330.35    6.17
  -1   6  -3  781.76    3.08
  -1   7 -12    1.93    5.41
   0 -30  11   47.86    7.45
   0 -29  11  122.41    7.21
   0 -22  10   10.83    6.01
   0 -14   8  442.85    5.53
   0  -9   6  313.83    3.78
   0  -2 -20   20.12    7.79
   0  -1 -19  102.78    8.67
   0   0 -18  195.77    8.81
   0   1 -17   35.26    6.42
   0   3 -14  359.70    6.23
   0   4 -11   92.26    4.35
   0   4  -7   43.88    3.25
   1 -12   4 1315.27    4.64
   1 -10   3   -1.15    2.64
   1  -4 -17   55.86    7.49
   1  -3 -16   41.09    7.05
   1  -1  -6  549.41    4.48
   2 -38   5   -0.64    5.78
   2 -33   5   80.19    4.73
   2 -32   5    3.86    4.17
   2 -12 -18    2.47    8.86
   2 -10  -3  325.27    2.31
   2  -8 -14   39.86    6.31
   2  -7 -11   10.71    4.59
   2  -7  -8   54.16    4.28
   3 -20 -15    2.52    7.40
   3 -18 -13    4.02    6.00
   3 -17 -11    8.96    4.84
   3 -17 -10    8.88    4.75
  -7   4   6    0.46    5.85
  -6   5   6   53.01    5.05
  -5   5   6    2.65    4.15
  -4 -17  15   11.12    8.83
  -4 -13  14    4.71    8.44
  -4 -10  13   30.45    6.33
  -4  10 -15   22.19    7.88
  -4  11 -13  -10.88    6.58
  -4  12 -10   28.65    5.05
  -3   7 -18    7.19    8.05
  -3  11 -11   25.21    4.94
  -3  11  -5    1.41    2.72
  -2 -23  14   22.74    8.58
  -2   3   4   34.88    2.84
  -2   7 -16   13.51    6.72
  -2   9  -4    8.81    2.33
  -1 -27  13    2.93    7.91
  -1 -16  11  309.05    7.26
  -1 -10   9   41.18    3.60
  -1   1 -20   30.90    9.71
  -1   2 -19    6.96    8.65
  -1   3 -18   13.51    8.47
  -1   4 -17  154.30    8.19
  -1   7 -11  402.24    5.87
  -1   7  -6   63.90    3.53
   0 -28  11   18.62    7.23
   0 -21  10    5.71    5.54
   0 -11   7    5.79    4.14
   0   2 -15  212.04    6.93
   0   4  -9   -3.73    3.57
   0   4  -8   87.58    3.67
   1 -26   8   50.19    5.39
   1  -2 -14   -2.30    6.29
   1  -1 -12   18.78    4.49
   2 -31   5    8.00    4.36
   2 -30   5    9.39    4.38
   2 -24   4    8.04    3.22
   2 -14 -19    4.17    9.09
   2 -11 -17   -1.47    6.69
   2  -8 -13  656.14    6.98
   2  -7 -10   13.41    4.46
   3 -37   0   17.66    3.07
   3 -36   0   -2.08    2.90
   3 -35   0    5.39    2.82
   3 -24  -2    3.83    0.18
   3 -19 -14    3.79    6.71
   3 -18  -7   19.67    3.28
  -7   3   7    1.81    6.21
  -6  -8  13    9.48    8.44
  -6   9   2   19.28    2.97
  -5  -8  13    3.31    7.52
  -5  -3  11   53.58    6.79
  -5  -1  10   13.01    5.90
  -5  12 -10   53.92    5.18
  -4  -4  11   88.35    6.43
  -4  -2  10   56.36    5.70
  -4   3   7   14.08    3.74
  -4  12  -9   29.13    4.46
  -4  12  -6    1.83    3.01
  -3 -21  15   86.89    8.28
  -3 -16  14   -2.96    6.72
  -3 -12  13    7.58    6.64
  -3  -9  12  279.99    7.64
  -3  10 -13  131.37    6.22
  -3  11 -10  271.47    5.25
  -2 -22  14   14.88    7.45
  -2 -17  13   78.11    6.52
  -2 -13  12   79.07    6.65
  -2 -10  11   94.03    4.97
  -2  -5   9    8.86    4.43
  -2  -3   8   31.90    4.00
  -2   4 -19   31.90    9.61
  -2   5 -18   62.96    8.97
  -2   6 -17   64.77    8.72
  -2   8 -14    8.82    6.36
  -2   8  -2   62.68    1.65
  -2   9 -12    8.21    4.38
  -1 -26  13   84.64    9.09
  -1 -20  12    1.39    5.90
  -1  -5   7 1704.62    6.38
  -1   1   3  646.15    3.25
  -1   5 -15   86.66    6.96
  -1   7 -10  324.79    5.38
   0  -2 -19  166.47    8.96
   0  -1   1 1039.78    1.71
   1 -25   8   21.66    5.09
   1 -14   5  683.46    4.32
   1  -7 -19    1.58    8.57
   1  -3 -15  180.21    6.97
   1  -1 -11  206.38    4.64
   1  -1  -7  628.63    4.42
   2 -29   5  152.75    4.76
   2 -13 -18   -9.21    8.18
   2  -8  -6  341.26    3.59
   3 -34   0    2.58    2.61
   3 -23 -16   14.54    8.74
   3 -20 -14    2.83    6.82
   3 -19 -13   13.82    6.25
  -6  -5  12   23.42    7.80
  -6   1   9   -2.01    6.77
  -6   4   7    7.33    5.07
  -5 -14  15    3.78    9.93
  -5   1   9   90.89    5.86
  -5  12  -9   39.97    4.68
  -5  12  -5    8.36    3.45
  -4 -16  15   -1.69    7.85
  -4 -12  14    4.67    8.19
  -4  -9  13    7.14    6.31
  -4  -6  12   62.92    6.79
  -4   0   9   -3.45    4.50
  -4  10 -14   -2.90    7.22
  -4  11 -12   14.34    6.23
  -4  12  -8   24.22    4.06
  -4  12  -7  150.59    3.84
  -3 -15  14    1.51    7.75
  -3  -6  11  102.90    6.24
  -3   0   8    0.41    4.64
  -3   8 -16  121.26    8.20
  -3  11  -9   25.45    3.95
  -2 -21  14   25.32    8.34
  -2 -16  13  144.27    7.68
  -2  -7  10   21.19    4.39
  -2  -1   7   11.14    3.98
  -2   9 -11   73.95    5.27
  -1 -25  13   22.12    7.93
  -1 -19  12   82.39    6.98
  -1 -15  11   37.45    6.04
  -1 -12  10  151.93    4.84
  -1  -7   8   -2.94    3.41
  -1   0 -20   -1.82    9.86
  -1   4 -16   18.07    7.03
  -1   7  -8  105.23    4.44
   0 -20  10   69.73    5.78
   0 -16   9  157.66    5.28
   0  -5 -21    8.82    9.71
   0  -1 -18    5.97    6.76
   0   0 -17    6.20    6.04
   0   2 -14   53.35    6.53
   0   3 -12    1.39    5.19
   1 -35   9   -1.12    6.94
   1 -34   9    9.76    7.01
   1 -33   9    1.06    7.28
   1 -32   9   15.02    6.90
   1  -9 -20    8.11    9.50
   1  -6 -18  161.05    8.00
   1  -5 -17   70.34    7.89
   1  -4 -16   -6.87    5.79
   1  -2 -13   86.24    4.90
   1  -1 -10    0.87    3.65
   1  -1  -9    4.68    4.09
   1  -1  -8    4.99    3.43
   2 -20   3    3.95    2.64
   2 -11 -16   13.69    6.83
   2 -10 -15    1.58    6.59
   2  -8 -12    0.08    4.08
   3 -22 -15    6.15    7.52
   3 -18 -10   10.78    4.51
   3 -18  -9   17.29    4.22
   3 -18  -8    9.32    3.70
  -7   2   8    4.30    6.59
  -6  -7  13    7.35    8.26
  -5 -10  14    4.91    8.96
  -5  -7  13   26.87    8.08
  -5  10   1   26.19    1.90
  -5  11 -12   -2.19    6.38
  -5  12  -8   15.09    4.23
  -4   2   8   34.25    4.53
  -3 -19  15   54.04    7.45
  -3 -11  13   83.83    7.03
  -3   6 -18   11.92    8.80
  -3   7 -17    2.52    7.54
  -3   9 -14    1.34    6.35
  -3  10 -12   31.18    5.81
  -2 -27  15    9.02    9.50
  -2 -26  15    4.76    9.54
  -2  -9  11    6.38    5.38
  -2   2   5  293.03    3.39
  -2   7 -15  121.47    7.12
  -2   9 -10    0.70    4.03
  -2   9  -5   32.01    3.01
  -1 -24  13   69.89    6.72
  -1  -9   9  194.32    4.02
  -1  -3   6   -2.25    3.15
  -1   1 -19    1.84    7.60
  -1   2 -18   23.86    8.28
  -1   3 -17   10.32    7.79
  -1   6 -12  124.52    5.53
   0   1 -15   13.34    6.57
   0   3 -11  111.56    4.96
   1 -31   9    6.84    6.36
   1 -30   9    6.25    6.36
   1 -19   7    4.23    4.24
   1 -16   6   84.77    3.70
   1  -8 -19   12.47    8.81
   1  -8   2   13.38    1.89
   1  -3 -14   32.50    6.37
   1  -3  -3 2305.12    4.55
   1  -2 -12   67.74    5.21
   2 -28   5  151.62    4.53
   2 -23   4    2.50    2.96
   2 -13 -17   38.72    7.82
   3 -32   0    0.58    2.18
   3 -21 -14   11.01    6.87
   3 -20 -13   -0.21    6.39
  -6  -2  11    7.34    7.19
  -6   3   8    9.45    5.29
  -5  -2  11   -8.88    5.84
  -5  12  -7   29.10    4.06
  -5  12  -6   15.75    3.74
  -4 -19  16   -7.00    9.10
  -4 -11  14   12.60    7.12
  -4  -8  13   -4.31    6.73
  -4   7   4    3.80    2.91
  -4   9 -15   21.33    8.36
  -4  11 -11   -2.77    5.64
  -3 -18  15   -3.04    8.39
  -3 -14  14   73.92    6.75
  -3   2   7   45.27    3.77
  -2 -25  15   -2.77    9.15
  -2 -19  14   67.98    8.24
  -2   3 -19   43.66   10.08
  -2   4 -18    5.73    9.02
  -2   5 -17    7.07    7.91
  -2   9  -9   37.47    3.94
  -1 -31  14   -4.24    9.05
  -1 -18  12   12.39    5.48
  -1 -14  11  151.16    6.09
  -1 -11  10  477.54    6.19
  -1   0   4   12.40    2.51
  -1   5 -14    2.41    5.30
   0 -34  12   27.61    8.86
   0 -33  12   -4.18    7.94
   0 -32  12   22.55    8.35
   0 -24  11    4.44    5.39
   0  -8   6   20.14    3.21
   0  -3 -19   12.93    7.15
   0  -2   2  347.12    2.06
   0  -1 -17   36.14    6.87
   0   0 -16   26.38    6.49
   0   3 -10  406.03    5.11
   1 -10 -20    1.56    9.82
   1  -6 -17   33.71    7.70
   1  -5 -16   -2.93    6.84
   1  -2  -5  423.81    3.23
   2 -27   5   91.54    4.39
   2 -17   2  382.40    2.56
   2 -15 -18   -3.41    8.69
   2 -12 -16  100.96    7.14
   2 -11 -15    6.47    7.03
   2 -10 -14   54.01    6.22
   2  -8 -10   62.97    3.85
   2  -8  -8   24.80    3.99
   3 -23 -15    9.89    7.45
   3 -19  -7   36.87    3.36
  -7   9   1    5.16    2.79
  -6  -6  13   46.25    8.92
  -6   0  10    2.10    6.78
  -5  -9  14   -2.82    8.23
  -5  -4  12   11.91    6.74
  -5   0  10   -2.77    6.03
  -5  10 -13    9.95    7.41
  -5  11 -11   34.86    5.79
  -4 -18  16    3.58   10.14
  -4 -14  15   -2.58    7.64
  -4  -5  12    6.26    6.97
  -4  -1  10   10.60    5.15
  -4   5   6   15.32    3.77
  -4   8 -16  -12.07    8.90
  -4   8   3    7.45    2.37
  -4  10 -13   19.90    6.76
  -3 -17  15    2.71    8.12
  -3 -10  13  127.01    7.41
  -3  -5  11   49.14    5.79
  -3  -3  10  218.29    4.88
  -3  -1   9    9.95    4.80
  -2 -24  15   39.87    8.76
  -2 -11  12  706.10    9.08
  -2  -6  10   50.72    5.15
  -2   1   6   -6.72    3.69
  -2   8 -12    3.68    5.45
  -2   9  -6    2.54    2.98
  -1 -29  14    6.84    8.52
  -1 -22  13    7.84    6.06
  -1 -17  12  110.49    6.65
  -1  -1 -20   21.99    8.94
  -1   0 -19   22.46    8.63
  -1   6 -11   45.23    5.43
  -1   6  -4  341.12    3.06
   0 -31  12   21.24    7.18
   0 -30  12   55.42    7.42
   0 -23  11  416.78    7.53
   0 -12   8    0.05    4.56
   0  -6   5 1242.79    5.03
   0   3  -9  299.34    4.69
   0   3  -6  221.23    3.54
   1 -22   8    4.66    4.69
   1 -11 -20   20.97   10.05
   1 -11   4    9.53    3.07
   1  -9 -19    6.55    8.45
   2 -15   1  110.06    1.59
   2 -14 -17   -2.00    8.10
   2  -9 -12   76.38    4.76
   3 -31   0    0.15    2.07
   3 -24 -15    9.93    7.47
   3 -21 -13    3.25    6.27
   3 -20 -12    2.18    5.61
   3 -19 -10   80.21    4.28
   3 -19  -9   -4.14    4.15
   3 -19  -8   11.80    3.66
  -7   5   6    9.49    5.49
  -7   6   5    9.67    5.18
  -6   2   9    6.28    5.98
  -6  11  -9    0.20    5.22
  -5   2   9    8.59    5.33
  -4 -17  16    0.00   11.15
  -4 -13  15   52.83    9.26
  -4 -10  14   10.80    7.02
  -4  -7  13   50.17    7.37
  -4  11 -10   69.54    5.39
  -3 -22  16  139.62   10.03
  -3 -21  16   -2.40    9.45
  -3 -13  14    6.56    6.20
  -3  -7  12   -0.61    6.14
  -3   5 -18   16.03    8.84
  -3   6 -17   -8.29    8.13
  -3   7 -16    5.82    7.32
  -3   9 -13   31.38    6.21
  -3  10  -3   59.73    2.07
  -2 -23  15   25.79    8.78
  -2 -18  14    1.47    6.33
  -2 -14  13   67.46    6.12
  -2  -8  11    6.73    5.42
  -2  -2   8   27.61    3.60
  -2   6 -15    2.14    6.67
  -1 -28  14   -7.77    8.51
  -1 -27  14    3.71    8.59
  -1 -21  13   -5.95    6.95
  -1 -13  11   81.52    5.66
  -1  -8   9  236.32    4.63
  -1  -6   8  205.81    3.79
  -1  -1   5   16.55    3.37
  -1   2 -17   33.27    7.88
  -1   3 -16  134.56    6.85
  -1   5 -13  134.98    5.55
   0 -29  12    3.07    7.04
   0 -22  11    1.20    6.37
   0 -18  10   39.28    4.64
   0  -4 -19   -2.05    8.29
   0   1 -14  283.44    5.74
   0   2 -12   21.37    5.49
   0   3  -8    7.20    3.28
   0   3  -7   24.08    3.21
   1  -8 -18   11.20    8.03
   1  -4 -14   23.97    6.27
   1  -2 -10  442.84    4.67
   2 -37   6    9.45    6.20
   2 -36   6   54.15    6.02
   2 -35   6    5.20    5.35
   2 -34   6   38.32    5.53
   2 -26   5   55.02    3.88
   2 -22   4   35.50    3.26
   2 -19   3  365.35    3.27
   2 -13 -16   -6.31    6.68
   2 -12 -15    2.70    6.72
   2 -11 -14  113.75    6.64
   2 -10 -13  200.91    6.01
   2  -9 -11    2.44    4.94
   3 -23 -14  111.71    7.21
   3 -22 -13   -0.51    6.51
   3 -22  -4   23.50    2.14
   3 -21 -12   13.45    6.32
   3 -21  -5    3.82    2.46
  -7   4   7   -7.64    6.28
  -7   7   4    4.44    4.67
  -6  -5  13   13.97    8.79
  -6  -3  12   19.68    8.23
  -6   6   6   14.95    4.41
  -6   7   5   -7.17    4.36
  -6  10   1    6.18    2.02
  -5 -11  15   20.33    9.75
  -5  -8  14   13.13    8.08
  -5   6   6   12.53    3.86
  -5   7   5    4.30    3.61
  -5   8   4  179.06    3.64
  -5  11 -10   -0.21    5.55
  -4 -16  16   -0.59    9.65
  -4   9 -14   45.76    7.23
  -4  10 -12   14.27    6.35
  -4  11  -3  172.72    2.13
  -3 -20  16    3.78    8.98
  -3 -16  15   46.40    7.33
  -3 -12  14   45.99    7.09
  -3  -9  13   15.50    6.67
  -3   1   8  322.75    5.12
  -3   8 -14  190.97    7.01
  -3  10 -10    2.44    4.42
  -2 -22  15  113.68    8.11
  -2 -17  14   27.43    6.98
  -2   2 -19   13.92    9.27
  -2   3 -18    5.67    9.04
  -2   4 -17    6.31    8.27
  -2   5 -16   25.92    7.35
  -2   8 -11   15.04    5.15
  -1 -20  13  250.87    8.50
  -1 -16  12   47.87    6.21
  -1 -10  10    7.59    5.06
  -1  -4   7    3.16    3.19
  -1  -2 -20    5.35   10.16
  -1   4 -14  148.51    6.57
  -1   6 -10  233.78    4.35
   0 -27  12   32.94    6.96
   0 -21  11    2.81    6.02
   0 -14   9  172.01    5.27
   0  -6 -20   13.94    9.26
   0  -3 -18   63.54    6.95
   0  -3   3  534.34    2.81
   0  -2 -17   -0.75    6.92
   0  -1 -16  187.00    6.97
   0   0 -15   -6.93    5.41
   1 -10 -19   39.98    7.99
   1  -7 -17   -2.35    6.41
   1  -5 -15   -1.47    5.34
   1  -2  -9  754.68    4.96
   1  -2  -8   28.78    4.20
   1  -2  -7   58.91    3.94
   2 -33   6   10.62    5.19
   2 -32   6  129.13    5.62
   2 -17 -18   58.23    9.04
   2 -15 -17   14.53    7.62
   2  -9  -6    2.25    2.98
   3 -24 -14    2.67    6.79
   3 -20  -7    3.70    3.13
  -7   3   8   -2.01    6.38
  -6   1  10    6.22    6.69
  -6   5   7    4.69    5.03
  -6   8   4   -4.45    3.97
  -6  11  -8   23.02    4.59
  -6  11  -3    2.43    2.14
  -5  -1  11    0.73    6.28
  -5   5   7   21.64    4.45
  -5  10 -12    1.34    6.12
  -4 -12  15   -1.38    8.76
  -4  -4  12  112.37    7.45
  -4  -2  11    9.65    6.11
  -4   7 -16    8.17    9.00
  -4   8 -15   22.97    7.95
  -4  11  -9  127.43    4.81
  -3  -2  10   85.48    5.06
  -3   5   5  613.49    3.94
  -3   6   4    1.90    2.70
  -3   9 -12  103.86    5.92
  -3  10  -9  236.83    5.04
  -2 -21  15  103.27    8.99
  -2 -16  14   72.45    7.27
  -2 -10  12  330.87    6.50
  -2   0   7   -3.19    3.96
  -2   7 -13   37.90    4.98
  -1 -25  14    2.44    8.44
  -1  -1 -19    6.62    7.68
  -1   0 -18  -18.15    8.44
  -1   3 -15   17.10    7.20
  -1   6  -5  583.69    3.80
   0 -26  12  206.59    8.00
   0 -17  10   29.56    4.48
   0  -9   7    7.40    4.15
   0  -5 -19   31.58    8.50
   0   2 -11   18.45    3.75
   1 -35  10    6.96    7.22
   1 -34  10   -8.60    7.94
   1  -9   3   95.87    2.52
   1  -4 -13  418.87    6.42
   2 -25   5   53.96    3.70
   2 -11 -13   -2.22    5.60
   2 -10 -12  413.07    5.82
   2 -10  -4   48.26    2.23
   2  -9  -9   95.84    4.46
   2  -9  -8    3.03    3.64
   2  -9  -7 1211.06    5.22
   3 -30   0   30.43    1.96
   3 -23 -13   11.99    6.38
  -7   8   3   13.72    4.00
  -6   4   8   19.40    5.51
  -5 -10  15    5.73    8.29
  -5  -7  14   57.47    9.08
  -5   1  10    8.73    5.91
  -5   4   8   47.75    4.77
  -5  11  -9   47.25    5.13
  -4 -15  16  -16.80    9.61
  -4  -6  13   25.33    5.92
  -4   0  10    4.90    5.18
  -4   3   8  279.04    4.85
  -4   9   2   -0.40    1.84
  -4  11  -8    4.41    4.38
  -3 -19  16   20.45    7.98
  -3 -11  14   -2.98    6.95
  -3  -6  12   36.18    5.46
  -3   4 -18   37.60    9.13
  -3   4   6  356.20    4.36
  -3   5 -17   54.91    8.13
  -2 -26  16    3.73    9.97
  -2 -20  15   -2.27    8.52
  -2  -5  10  467.37    5.56
  -2  -3   9   69.56    4.48
  -2   1 -19    8.61    9.14
  -2   8 -10   -0.87    4.46
  -1 -24  14    6.26    8.32
  -1 -19  13  140.14    6.82
  -1 -15  12    3.76    5.76
  -1 -12  11    6.74    4.69
  -1  -3 -20   92.13   10.23
  -1  -2   6  843.46    4.98
  -1   1 -17   18.19    6.89
  -1   2 -16   42.70    6.42
  -1   5  -2 1344.05    2.94
  -1   6  -8  235.47    3.99
  -1   6  -7  648.36    4.82
  -1   6  -6   50.41    3.59
   0 -25  12    1.84    6.62
   0 -11   8  537.53    4.81
   0  -7 -20   10.62    9.40
   0  -7   6    3.96    3.93
   0  -4 -18    6.63    6.79
   0  -4   4  415.89    3.68
   0  -3 -17    6.97    6.83
   0   0 -14  198.98    6.44
   0   2 -10  336.25    4.99
   1 -33  10   49.76    7.28
   1 -32  10   12.28    7.21
   1 -20   8   51.32    4.63
   1 -13 -20   -1.96    8.62
   1 -11 -19   68.22    7.95
   1  -8 -17   74.02    6.93
   1  -6 -15  197.20    6.92
   1  -5 -14    6.11    5.96
   1  -3 -11  469.39    5.16
   1  -3  -4   52.51    2.95
   2 -30   6    3.46    4.53
   2 -21   4   41.31    3.15
   3 -21 -10   -1.32    4.55
   3 -21  -6    0.66    2.86
  -6  -4  13    6.75    8.34
  -6  -2  12   -0.57    7.62
  -6  11  -7    1.25    4.40
  -5  -9  15   -8.04    9.14
  -5   9 -13    9.38    6.76
  -5   9   3   16.63    2.87
  -4 -14  16   27.51    9.29
  -4 -11  15   -0.59    7.50
  -4  -8  14   97.55    7.78
  -4   9 -13    5.49    6.24
  -4  10 -11    5.42    5.49
  -3 -18  16   54.85    8.49
  -3 -14  15   17.60    7.11
  -3   0   9  164.89    4.96
  -3   7   3    4.75    2.33
  -3   8 -13    7.62    5.89
  -3   9 -11   35.55    5.70
  -3  10  -8    5.69    3.68
  -3  10  -4  103.94    2.49
  -2 -25  16   14.57   10.02
  -2 -19  15   -0.49    8.46
  -2 -15  14   52.14    7.30
  -2  -9  12   44.53    6.27
  -2   2 -18   10.80    9.05
  -2   3 -17   31.57    8.66
  -2   5 -15    1.67    6.58
  -2   7 -12  121.25    5.74
  -2   8  -3   25.14    2.16
  -1 -23  14  128.01    8.69
  -1 -18  13   32.31    7.28
  -1  -9  10  411.35    5.78
  -1  -7   9  697.13    5.07
  -1  -5   8  352.81    4.67
  -1  -2 -19   -5.21    8.62
  -1   5 -11  457.83    5.98
   0 -24  12   13.11    6.86
   0 -16  10  322.92    5.20
   0  -6 -19  107.01    9.26
   0  -2 -16   -2.18    5.71
   0  -1 -15   14.18    5.62
   0   1 -12   54.75    5.24
   1 -31  10    1.94    6.95
   1 -30  10    8.28    6.85
   1 -12   5  412.54    4.11
   1 -10 -18    6.06    8.51
   1  -4 -12   45.04    5.13
   1  -3 -10   -6.86    4.51
   2 -29   6    2.14    4.34
   2 -24   5    5.08    3.46
   2 -19 -18    6.29    7.99
   2 -15 -16    7.85    6.05
   2 -14 -15    0.73    6.58
   2 -11 -12 1028.55    7.46
   3 -27 -14    3.88    6.85
   3 -25 -13   12.58    7.13
   3 -24  -3    7.45    1.85
   3 -23 -12    0.08    5.87
   3 -22 -11   35.20    5.41
  -6   0  11   -2.93    6.98
  -6   3   9   30.43    6.08
  -6   9   3    2.47    3.23
  -6  11  -6   15.07    3.76
  -6  11  -4   44.24    3.06
  -5  -6  14    7.87    7.61
  -5  -2  12  107.30    7.14
  -5   0  11   32.08    5.84
  -5   3   9   10.88    5.34
  -5  10 -11   11.42    5.98
  -5  11  -8   23.91    4.37
  -4  -3  12   24.08    6.92
  -4  -1  11   -2.93    5.43
  -4   2   9  134.82    4.96
  -4   8 -14   10.11    7.08
  -4  11  -7    0.82    3.59
  -4  11  -4   57.79    2.53
  -3 -17  16    7.48    8.25
  -3 -10  14   10.43    6.95
  -3  10  -7    9.08    3.71
  -3  10  -5  221.73    3.57
  -2  -1   8    0.10    3.49
  -2   8  -9  513.13    4.95
  -1 -29  15   -6.37    9.96
  -1 -22  14   13.05    7.96
  -1 -14  12   16.75    5.77
  -1 -11  11  288.18    6.13
  -1  -4 -20    1.76    9.89
  -1  -1 -18   -0.18    8.30
  -1   0 -17   65.27    7.65
  -1   3 -14   -2.11    6.27
   0 -32  13    5.33    7.97
   0 -31  13    8.56    8.19
   0 -30  13    0.09    7.06
   0 -23  12    1.86    6.37
   0  -8 -20    6.46    8.42
   0  -5 -18   85.17    8.57
   0   0 -13   -1.20    5.41
   0   2  -9   92.28    3.59
   1 -29  10    7.67    6.59
   1 -14   6  124.39    3.82
   1  -9 -17  135.20    7.35
   1  -5 -13   -3.39    5.41
   1  -3  -9  382.03    4.76
   2 -28   6   26.67    4.46
   2 -20 -18   27.90    8.73
   2 -16 -16   51.57    6.92
   2 -13 -14   -6.57    5.95
   2 -12 -13   25.12    5.67
   2 -10 -10    0.20    4.10
   3 -26  -2   23.26    1.45
   3 -24 -12   -3.16    6.03
   3 -23 -11    2.80    5.41
   3 -23  -4    2.96    2.36
   3 -22 -10   34.74    4.62
  -6   2  10   -0.43    6.89
  -5 -11  16   -1.66   10.19
  -4 -13  16    0.06    9.06
  -4 -10  15   25.37    7.75
  -4  -7  14   39.01    7.15
  -4   6 -16   21.68    9.07
  -4   7 -15   14.41    7.44
  -4   9 -12   65.92    6.50
  -4  10 -10   47.76    5.10
  -4  11  -6  375.12    3.77
  -4  11  -5   -0.55    2.83
  -3 -21  17    9.16   10.47
  -3  -7  13   52.49    6.64
  -3  -5  12   51.41    5.38
  -3   3 -18   21.96    8.86
  -3   4 -17    6.02    8.21
  -3   6 -15    3.06    6.86
  -3   7 -14   98.34    6.06
  -2 -23  16    7.05    8.16
  -2 -18  15   23.42    7.21
  -2 -11  13    5.08    5.59
  -2  -6  11   92.84    5.70
  -2  -4  10  125.79    5.23
  -2   0 -19    9.61    9.11
  -2   3   5  965.48    4.22
  -2   6 -13    9.17    5.85
  -2   8  -8  140.21    4.18
  -1 -28  15   -8.18    8.01
  -1 -21  14   18.79    8.00
  -1 -17  13   29.51    5.89
  -1  -3 -19    5.77    8.44
  -1  -3   7   50.27    3.33
  -1   1 -16   73.91    6.60
  -1   4 -12   16.60    5.48
  -1   5 -10    3.95    3.82
   0 -29  13   18.68    7.94
   0 -18  11   10.14    5.70
   0 -15  10  108.08    5.44
   0  -4 -17    8.65    6.80
   0  -3 -16    7.46    6.58
   0   1 -11   -4.55    4.50
   0   2  -8  687.93    4.59
   0   2  -7  888.32    5.09
   0   2  -5  570.29    3.65
   1 -28  10    9.38    6.09
   1 -13 -19    2.70    8.79
   1 -11 -18    6.13    7.53
   1 -10   4   53.38    3.05
   1  -7 -15   13.79    6.37
   1  -6 -14  154.02    6.21
   1  -4 -11  183.27    5.24
   1  -3  -8  649.31    5.03
   1  -3  -5  602.66    3.92
   2 -18   3   55.48    2.46
   2 -15 -15    7.32    6.50
   2 -11 -11    9.50    5.10
   2 -11  -3   41.18    1.98
  -7   4   8   12.37    6.47
  -7   5   7   35.86    6.88
  -7   6   6    6.19    4.82
  -6  -3  13    4.96    8.45
  -6  10  -9   28.58    5.88
  -5  -8  15   24.52    8.12
  -5   9 -12   34.46    6.62
  -5  11  -7    4.83    4.07
  -4 -16  17   -5.85   10.78
  -4   1  10   10.91    5.23
  -4   7   5   -3.55    3.35
  -3 -20  17   21.46    9.78
  -3 -16  16   -3.67    7.83
  -3 -12  15   24.43    7.71
  -3   5 -16    1.60    6.24
  -3   8 -12   24.65    5.77
  -3   9 -10   18.20    4.56
  -2 -22  16    6.97    7.90
  -2 -17  15   33.22    8.14
  -2  -8  12   -1.16    5.04
  -2   2 -17    2.42    8.52
  -2   8  -7  526.08    4.48
  -2   8  -4    6.95    2.49
  -1 -20  14   11.02    7.43
  -1 -16  13   28.71    6.64
  -1 -13  12   48.97    6.47
  -1  -8  10  189.29    4.93
  -1  -5 -20    0.79    9.64
  -1  -2 -18   13.22    8.59
   0 -28  13   13.44    7.50
   0 -22  12  153.45    5.91
   0  -9 -20    6.10    8.46
   0  -6 -18   59.77    8.23
   0  -2 -15  209.99    6.11
   1 -27  10    3.98    6.06
   1  -3  -7   47.79    4.01
   1  -3  -6   -4.15    3.74
   2 -37   7    3.52    6.53
   2 -36   7    3.78    6.03
   2 -35   7    4.08    6.00
   2 -27   6    8.54    4.16
   2 -23   5    2.91    3.21
   2 -20   4  111.66    3.17
   2 -17 -16   16.74    7.42
   2 -16   2  268.27    2.30
   2 -14 -14    8.60    6.75
   2 -13 -13   14.02    6.05
   2 -10  -7   13.52    3.42
   2 -10  -6  455.40    3.65
   3 -37   1    6.77    3.10
   3 -36   1   36.71    3.04
   3 -35   1   15.91    2.98
   3 -27 -13   33.20    6.68
   3 -24 -11   53.95    5.61
   3 -22  -6   -2.06    3.02
  -7   7   5   -6.25    4.71
  -6   6   7    4.14    4.73
  -5 -10  16    9.50   10.91
  -5  -5  14    2.77    7.65
  -5  -3  13    7.06    6.89
  -5  -1  12    6.80    6.57
  -5  10 -10    9.92    5.56
  -4 -12  16   -0.71    7.77
  -4  -9  15    1.66    7.45
  -4  -4  13   -4.35    6.92
  -4  -2  12    0.21    6.15
  -4   8 -13  253.43    7.60
  -3 -19  17   20.94    9.73
  -3 -15  16    1.47    8.40
  -3   1   9   22.55    4.28
  -3   7 -13   -5.64    6.35
  -2 -21  16   -2.38    7.75
  -2 -16  15    1.67    7.81
  -2 -13  14   -0.21    5.72
  -2 -10  13  136.40    7.13
  -2   3 -16   60.43    6.47
  -2   5   3   32.21    2.25
  -2   6 -12  157.15    5.78
  -2   7 -10   34.78    4.31
  -2   8  -6   22.81    3.15
  -2   8  -5  249.81    3.45
  -1 -25  15   10.84    8.58
  -1 -10  11   20.05    5.60
  -1  -6   9   47.61    3.55
  -1   2 -14  410.00    6.96
  -1   3 -13   28.71    5.09
  -1   4 -11   34.03    5.36
  -1   5  -9  226.20    4.22
   0 -26  13    1.20    6.69
   0 -21  12    6.66    6.77
   0 -17  11   69.19    5.56
   0 -10 -20    0.43    9.87
   0  -5 -17    8.64    6.90
   0   0 -12  450.43    5.51
   1  -9 -16   25.19    6.30
   1  -8 -15   76.93    6.62
   1  -4 -10  189.88    4.93
   2 -33   7   10.10    5.25
   2 -26   6   77.00    4.56
   2 -20 -17    4.67    7.54
   3 -34   1    2.22    2.74
   3 -29 -13    0.14    7.34
   3 -28 -13    4.07    6.57
   3 -26 -12    6.32    6.46
  -7   9   2    5.03    2.82
  -6   5   8   -4.84    5.23
  -6   7   6   16.48    4.43
  -5   1  11   -1.27    6.16
  -5   5   8   57.20    4.60
  -5   6   7   30.60    4.09
  -5   7   6   82.30    4.24
  -5   8 -13   -1.32    6.72
  -5  11  -6   15.06    3.75
  -4 -11  16    2.70    8.69
  -4  -6  14    7.43    6.18
  -4   0  11    3.20    5.57
  -4   5 -16    8.31    8.83
  -4   6 -15   -6.46    8.22
  -4   7 -14    1.96    6.97
  -4   9 -11    4.88    5.61
  -4  10  -9    8.23    4.52
  -3 -18  17   -9.61    9.19
  -3 -11  15   42.83    8.18
  -3  -6  13   14.03    6.30
  -3  -4  12   36.86    5.35
  -3  -2  11   54.95    5.62
  -3   2 -18   67.40    9.61
  -3   3 -17   -3.41    8.08
  -2 -20  16  141.86    8.29
  -2  -5  11    0.44    5.09
  -2   0 -18   23.38    9.02
  -1 -24  15    6.87    8.73
  -1 -15  13   -8.19    6.47
  -1 -12  12   85.27    6.07
  -1  -6 -20    9.86    9.87
  -1  -4 -19   68.85    7.94
  -1   0 -16    1.95    5.99
  -1   0   5    5.42    2.68
  -1   1   4 2485.30    5.03
  -1   5  -3  375.15    2.86
   0 -25  13   -0.53    6.55
   0 -20  12  151.15    6.94
   0 -14  10   68.08    4.64
   0  -4 -16   27.13    6.69
   0  -3 -15   10.23    6.48
   0   1  -2 1561.49    2.87
   1 -34  11   -1.34    7.62
   1 -33  11   10.94    7.60
   1 -32  11   19.65    7.59
   1 -21   9    2.24    4.67
   1 -15   7    0.36    3.69
   1 -13 -18   24.77    9.14
   1 -13   6  568.96    4.40
   1 -11 -17   19.99    8.19
   1  -6 -13   81.28    4.97
   2 -32   7   43.93    5.36
   2 -31   7    0.46    5.28
   2 -22   5   53.89    3.52
   2 -21 -17    9.51    8.67
   2 -12 -11  201.56    5.39
   3 -25 -11   52.48    5.77
   3 -24 -10   20.01    4.98
   3 -23  -9   -0.49    4.12
   3 -23  -5    0.55    2.70
  -6  -2  13   26.12    8.51
  -6   4   9   -6.09    5.77
  -6   8   5  173.91    4.68
  -6  10  -8   -3.88    4.66
  -5  -4  14    9.37    7.49
  -5  -2  13   -8.39    7.44
  -5   4   9   -0.59    5.03
  -5   8   5   47.16    3.71
  -5   9 -11   48.71    6.53
  -5  10  -9   31.77    5.50
  -5  11  -5    4.48    3.54
  -5  11  -4   28.21    3.21
  -4 -14  17   23.62   10.34
  -4   8   4   89.24    2.85
  -3   4 -16   11.48    7.43
  -3   5 -15   75.35    7.24
  -3   8 -11    1.58    5.10
  -2 -15  15    6.91    7.35
  -2 -12  14  106.70    6.30
  -2  -9  13  139.15    6.58
  -2  -7  12  135.78    5.42
  -2  -3  10   59.96    4.96
  -2   0   8   69.35    4.25
  -2   5 -13   62.34    6.07
  -1 -23  15   10.48    7.44
  -1  -3 -18    2.72    8.62
  -1  -1   6  532.68    4.54
  -1   2   3 1080.68    3.55
  -1   3 -12  103.67    5.76
   0 -24  13  133.96    7.04
   0 -16  11    4.14    5.37
   0 -11 -20   10.10    9.87
   0  -7 -18   -0.94    7.12
   0   0 -11    8.63    4.63
   0   1  -9    1.61    3.37
   1 -31  11   50.45    7.53
   1 -11   5   49.37    3.16
   1 -10 -16   10.64    7.01
   1  -4  -9   27.91    4.21
   2 -25   6    2.87    4.14
   2 -14 -13   89.30    5.11
   3 -33   1    5.26    2.40
   3 -28 -12    8.08    6.41
   3 -26 -11   31.30    5.78
   3 -23  -7   22.22    3.61
   3 -23  -6    5.30    3.23
  -7   8   4   -2.15    3.94
  -6   0  12    7.46    6.76
  -5  -6  15   14.94    8.91
  -5   0  12   -7.15    5.89
  -5   3  10   20.70    6.07
  -4 -13  17   13.54    9.64
  -4 -10  16   72.59   10.11
  -4  -5  14   -4.49    7.01
  -4  -3  13   64.75    7.34
  -4   8 -12    3.35    6.41
  -4  10  -8  275.83    4.80
  -3 -13  16   10.85    8.96
  -3 -10  15   19.33    8.18
  -3   0  10   -4.43    3.99
  -3   1 -18   11.65    9.27
  -3   4   7  107.62    4.09
  -3   5   6   -2.07    3.51
  -3   8   2  686.90    2.40
  -3   9  -8  194.16    4.53
  -2 -23  17   34.41   10.94
  -2   2 -16   -6.73    6.40
  -2   3 -15   14.73    6.72
  -2   4 -14   15.39    5.68
  -2   7  -9    6.63    4.15
  -1 -22  15   13.36    8.38
  -1  -9  11  258.44    5.88
  -1  -7  10   53.08    3.90
  -1  -5 -19    8.56    8.71
  -1  -2 -17   32.53    7.24
  -1   2 -13   -4.20    5.67
  -1   4 -10  120.16    4.05
  -1   5  -7  123.90    3.36
   0 -19  12   -1.04    6.52
   0 -13  10   -3.20    5.41
   0  -6 -17   29.51    6.33
   1 -30  11   -1.66    7.01
   1 -29  11   -1.82    7.05
   1 -16 -19    8.88    8.50
   1 -14 -18   38.56    9.13
   1 -12 -17   45.23    8.44
   1  -9 -15    3.80    6.63
   1  -8 -14   10.98    6.12
   2 -29   7    1.38    4.75
   2 -22 -17   15.16    8.16
   2 -19   4   46.63    3.03
   2 -12 -10    8.96    4.28
   2 -12  -2  233.26    1.70
   2 -11  -4  183.51    2.42
   3 -24  -4   39.60    2.69
  -6  -3  14   -4.22    8.56
  -6   2  11    7.83    6.91
  -5  -8  16   -3.35   10.28
  -5   8 -12   50.78    6.72
  -5  10   2   12.29    2.13
  -4  -7  15   40.10    8.44
  -4  -1  12   41.00    6.10
  -4   7 -13   -6.47    7.05
  -4   9 -10   80.91    5.25
  -3 -16  17   -6.87    8.98
  -3  -7  14   99.23    7.41
  -3  -5  13   53.56    5.62
  -3   2 -17   -8.09    8.13
  -3   6   5  260.96    3.27
  -3   7 -12   44.57    5.57
  -3   8 -10   60.84    4.89
  -3   9  -1   -1.52    1.12
  -2 -22  17   12.30   10.47
  -2 -14  15    6.73    5.86
  -2 -11  14   88.53    6.23
  -2  -1 -18    5.45    9.10
  -2  -1   9    8.34    4.42
  -1 -21  15   20.73    7.98
  -1 -17  14   12.09    6.30
  -1 -11  12   -1.24    4.76
  -1  -5   9   98.43    3.68
  -1  -4 -18   10.93    8.56
  -1  -2   7   53.35    3.32
  -1   0 -15  828.91    8.62
  -1   1 -14    6.09    5.49
  -1   5  -6  955.51    4.44
  -1   5  -5  156.96    3.29
  -1   5  -4   44.63    2.72
   0 -29  14   18.17    8.20
   0 -10 -19    6.65    8.54
   0  -8 -18   23.75    7.62
   0  -7   7   81.13    3.50
   0  -5 -16   83.18    5.82
   0  -2 -13   56.49    5.58
   0  -1 -12   57.58    4.59
   0   1  -8   -6.48    3.30
   1 -11 -16  122.77    7.95
   1  -8   3  176.95    2.62
   1  -7   2   29.42    1.88
   1  -4  -8   32.56    3.28
   2 -24   6   31.37    3.96
   2 -23 -17   34.63    8.45
   2 -18 -15   19.01    6.71
   2 -17   3  477.15    3.04
   2 -15 -13    4.38    5.56
   2 -14 -12    1.63    5.43
   2 -13 -11    6.14    5.11
   2 -11  -7   68.56    3.42
   2 -11  -5  431.52    3.30
   3 -32   1   59.45    2.31
   3 -30 -12   -5.79    6.32
   3 -26 -10    7.03    4.89
   3 -25  -3  126.88    2.25
  -7   5   8    3.69    6.27
  -7   6   7   11.60    5.43
  -6  -1  13    0.36    8.35
  -6  10  -7   -4.95    4.94
  -5  -5  15  -10.93    8.08
  -5  -3  14   47.03    8.25
  -5   7 -13   13.90    7.00
  -5  10  -8   -1.30    4.43
  -4  -9  16   -2.58    9.47
  -4   4 -16   -4.29    8.17
  -4   5 -15    4.58    7.95
  -4   6 -14    9.92    7.00
  -4  10  -7   52.40    3.96
  -3 -15  17   44.80    9.22
  -3 -12  16    4.97    8.25
  -3  -9  15    4.63    7.50
  -3   2   9   14.27    4.13
  -3   3 -16   55.88    8.36
  -3   4 -15   31.61    6.64
  -3   6 -13  138.28    6.33
  -3   9  -7   21.54    3.73
  -2 -21  17   10.89   10.09
  -2  -8  13  496.37    8.02
  -2  -6  12   57.79    4.87
  -2  -4  11   38.70    4.39
  -2  -3 -19   33.67   10.14
  -2   0 -17   -0.52    8.32
  -2   5 -12   58.64    5.35
  -1 -26  16   -0.57    7.99
  -1 -20  15   33.38    8.96
  -1 -16  14   -1.76    6.83
  -1 -13  13   43.08    6.16
  -1  -8 -20   50.66   10.09
  -1  -6 -19   37.27    8.79
  -1  -3 -17   12.02    7.65
  -1   4  -9  986.71    6.26
   0 -27  14    2.80    7.43
   0 -18  12    6.12    6.19
   0 -13 -20    3.47   10.74
   0  -7 -17   -2.62    7.42
   0  -3 -14  370.49    6.44
   0  -3   4  466.99    3.72
   0   0 -10  157.97    3.92
   0   1  -7  444.83    4.63
   1 -27  11  157.93    7.19
   1 -19   9    1.74    4.41
   1 -18 -19   32.33   10.06
   1 -15 -18    3.72    8.15
   1 -14   7  465.92    4.65
   1  -4  -7    2.68    3.65
   2 -21 -16   -9.03    7.31
   2 -21   5    7.37    3.21
   2 -19 -15    7.38    6.72
   2 -17 -14   29.29    6.73
   2 -12  -9  145.26    4.35
   2 -11  -6  303.25    3.40
   3 -31 -12   -1.97    7.00
   3 -28 -11   -4.48    5.66
   3 -25  -9    7.14    4.17
   3 -24  -5    6.38    2.84
  -7   7   6    5.60    4.83
  -6   1  12   23.75    6.87
  -6   9  -9   13.70    6.36
  -6   9   4   40.31    3.59
  -6  10   2  100.10    2.36
  -5  -7  16    6.98    9.93
  -5  -1  13   67.81    6.89
  -5   9 -10   10.15    5.81
  -5   9   4  323.55    3.38
  -4  -4  14   81.94    7.05
  -4  -2  13   14.67    6.68
  -4   5   8  121.66    4.60
  -4   6   7    8.14    3.84
  -4   8 -11   17.63    6.15
  -3   0 -18   -0.79   10.27
  -2 -20  17  -11.74    9.06
  -2 -13  15  190.52    6.89
  -2 -10  14   34.69    6.81
  -2  -2 -18   16.81    8.81
  -2  -2  10   12.24    4.72
  -2   1 -16    3.11    6.36
  -2   2 -15   -3.47    7.13
  -2   3 -14  230.64    7.54
  -2   4 -13  111.77    6.40
  -2   6 -10   58.87    4.66
  -1 -24  16   -2.51    8.72
  -1 -10  12   20.53    5.61
  -1  -8  11   26.96    5.02
  -1  -6  10   71.86    4.45
  -1  -3   8  627.38    4.59
  -1  -2 -16   46.31    6.87
   0 -26  14    9.61    7.42
   0 -21  13    2.03    7.05
   0 -12  10  204.73    5.89
   0 -11 -19   -6.03    7.58
   0 -10   9   24.13    3.83
   0  -6 -16   30.88    6.98
   0  -2   3 1844.27    3.84
   0  -1 -11    2.30    4.32
   0   1  -6  947.74    5.04
   0   1  -3  286.27    2.51
   1 -26  11    2.90    6.50
   1 -16 -18   19.08    9.58
   1 -16   8   33.21    3.95
   1 -14 -17   51.07    8.48
   1 -12 -16   66.86    7.75
   1  -6 -11   -7.22    4.12
   1  -4  -5 2589.88    6.05
   1  -4  -4  840.86    3.87
   2 -27   7    6.01    4.61
   2 -22 -16   14.87    7.84
   3 -29 -11    7.74    5.66
   3 -27 -10   64.51    5.39
   3 -26  -9  198.44    5.18
  -6   4  10    2.47    6.54
  -6   5   9   53.36    6.04
  -6   7   7   28.34    4.58
  -6  10  -6    3.81    4.50
  -5   1  12    7.48    6.39
  -5   5   9    6.65    4.91
  -5   6   8    5.75    4.27
  -4 -11  17    7.52    8.29
  -4  -8  16   -1.14    9.01
  -4   0  12  257.56    7.41
  -4   4   9   54.14    4.27
  -4   9  -9   89.61    4.75
  -4   9   3  433.33    2.74
  -3 -14  17   27.97    9.05
  -3 -11  16    2.75    7.41
  -3  -6  14   -6.73    6.00
  -3  -4  13   20.54    5.33
  -3   1  10  104.52    5.21
  -3   7 -11    4.49    5.21
  -3   8  -9    1.23    4.43
  -3   9  -6   96.59    3.62
  -2 -19  17  109.62    9.32
  -2   3   6  300.35    3.44
  -2   7  -7  653.14    4.68
  -1 -23  16    5.23    8.80
  -1 -19  15   52.31    7.07
  -1 -15  14   45.19    6.77
  -1  -7 -19   -9.59    8.85
  -1  -5 -18   -1.77    7.40
  -1   0 -14    5.10    6.25
  -1   1 -13  516.90    7.02
  -1   4  -8  202.02    4.25
   0 -25  14   84.97    8.18
   0 -17  12   40.58    6.21
   0  -5 -15   39.09    6.68
   0  -4 -14   11.71    6.25
   0  -2 -12   16.15    5.35
   0   0  -9   -0.84    4.02
   0   1  -5 1076.27    4.55
   0   1  -4 2219.11    5.13
   1 -33  12    2.09    8.20
   1 -21  10   27.04    5.25
   2 -34   8   -2.22    5.54
   2 -33   8   -3.78    5.49
   2 -23 -16    4.22    7.78
   2 -23   6    5.02    3.68
   2 -20 -15   -5.58    6.82
   2 -18 -14   -1.45    6.28
   2 -15 -12  124.19    5.68
   2 -14 -11  259.86    5.37
   2 -12  -8  649.28    4.89
   3 -31 -11   -3.18    6.35
   3 -30 -11    7.94    5.77
   3 -28 -10   -5.52    5.35
  -6   0  13   -3.72    8.16
  -6   3  11   19.02    7.33
  -5  -6  16   -7.83    8.40
  -5  -2  14   10.32    7.79
  -5   8 -11    7.12    6.62
  -5  10  -7   38.46    4.43
  -4   3 -16    8.68    8.74
  -4   3  10    4.82    4.85
  -4   7 -12    6.58    6.00
  -4  10  -6   68.39    3.58
  -3 -17  18   16.06    9.87
  -3   6 -12    4.66    5.81
  -2 -15  16   14.07    7.06
  -2  -7  13   13.93    5.31
  -2  -5  12  264.49    5.55
  -2  -3  11   15.58    4.91
  -2  -1 -17   -0.91    7.36
  -2   5 -11   -7.12    5.16
  -1 -18  15   31.51    7.87
  -1 -12  13  408.37    6.81
  -1  -4 -17  164.74    8.03
  -1  -4   9   29.44    3.56
  -1   3 -10    4.38    4.50
   0 -24  14    7.08    7.12
   0 -20  13   11.28    5.42
   1 -31  12    7.65    7.00
   1 -17 -18   -3.81    8.18
   1 -13 -16   57.49    7.61
   1 -10   5  753.39    4.17
   1  -6   1  225.92    1.46
   1  -5  -1  243.99    1.37
   2 -32   8    1.83    5.42
   2 -26   7    2.93    4.33
   2 -24 -16    4.18    8.06
   2 -21 -15  139.47    7.70
   2 -20   5   36.23    3.40
   2 -18   4   28.94    2.93
   2 -14   1  174.86    1.50
   3 -32 -11   42.86    6.36
   3 -27  -9   28.70    4.86
   3 -26  -8   10.39    4.39
   3 -25  -4   17.06    2.68
  -7   8   5   10.76    4.53
  -7   9   3    9.42    3.18
  -6   8   6   -1.00    4.08
  -5   0  13    8.97    6.86
  -5   7 -12   69.14    6.98
  -5   9  -9   57.85    5.17
  -4  -5  15    8.53    6.63
  -4  -3  14   19.93    6.05
  -4  -1  13   64.77    6.71
  -4   2  11    8.88    5.16
  -4   4 -15   48.20    7.61
  -4   5 -14   76.87    7.22
  -4   6 -13  108.70    6.96
  -3 -16  18   45.56   10.21
  -3 -13  17   -0.99    7.71
  -3 -10  16    6.70    7.48
  -3  -1 -18    5.94    9.84
  -3   0  11  147.32    5.47
  -3   3 -15   40.43    6.73
  -3   4 -14   10.49    6.99
  -3   5 -13   22.65    6.36
  -3   9  -5  103.39    3.14
  -2 -18  17   -4.88    7.52
  -2 -14  16    4.90    7.82
  -2  -3 -18   10.76    8.80
  -2   0 -16   58.36    6.64
  -2   0   9    0.61    3.86
  -2   1 -15  159.50    7.23
  -2   4 -12    1.11    5.58
  -2   7  -6  512.80    4.24
  -2   7  -1   67.37    1.18
  -1 -14  14    9.19    6.94
  -1 -10 -20    8.04    8.61
  -1  -9  12    6.55    5.89
  -1  -8 -19   -4.10    8.83
  -1  -7  11   22.20    5.10
  -1  -6 -18   24.79    7.37
  -1  -3 -16  135.07    7.76
  -1   0   6    9.61    3.88
   0 -23  14    7.86    6.80
   0 -19  13  248.00    7.78
   0 -16  12   52.31    5.27
   0 -13 -19   13.09    9.75
   0 -11  10   47.46    5.03
   0  -9   9  230.94    4.72
   0  -7 -16   72.44    6.01
   0  -6   7   74.27    3.48
   0  -1 -10   71.58    4.44
   0   0  -8 1072.54    5.59
   1 -24  11    4.54    6.23
   1 -20  10   28.18    5.17
   1 -13   7    0.87    3.91
   1  -9 -13    7.63    6.26
   1  -8 -12  134.20    5.66
   1  -7 -11   16.32    5.23
   2 -30   8    4.34    5.24
   2 -25 -16   22.60    9.10
   2 -22 -15  127.39    7.92
   2 -15   2  142.42    1.96
   2 -14 -10   -3.39    4.52
   2 -12  -3  705.43    2.78
   3 -30 -10   -0.03    5.42
   3 -25  -6   -6.12    3.53
   3 -25  -5    1.87    3.04
  -6  -1  14   -7.55    9.02
  -6   9  -8    9.98    5.31
  -5  -3  15    7.06    7.75
  -5   6 -13   26.01    7.19
  -4 -12  18    4.26   10.46
  -4  -9  17   45.21    9.19
  -4   8 -10   19.08    5.30
  -4   9  -8   20.49    4.24
  -4  10  -5   -0.56    2.97
  -3 -12  17    5.47    8.37
  -3  -7  15    4.17    6.33
  -3  -3  13   43.65    5.57
  -3   0 -17   14.58    9.39
  -3   4   8   98.62    4.16
  -3   5   7   56.70    4.03
  -3   7 -10   41.59    4.70
  -3   8  -8  135.05    4.37
  -2 -17  17   24.43    8.53
  -2 -11  15    5.92    5.82
  -2  -5 -19   12.22    8.49
  -2  -2 -17    7.32    8.33
  -2   2 -14   30.47    6.60
  -2   3 -13   58.88    6.25
  -2   5   4  201.33    2.98
  -1 -21  16    6.56    7.32
  -1 -17  15   -2.17    6.45
  -1 -11  13    2.02    5.26
  -1  -5 -17   27.74    7.95
  -1  -5  10  402.34    5.09
  -1  -2 -15   -4.58    6.53
  -1  -1   7  670.38    4.35
  -1   1   5   14.79    3.39
  -1   2 -11  242.94    5.01
   0 -29  15   -0.47    6.87
   0 -13  11  180.94    5.03
   0  -2 -11   24.90    4.52
   1 -29  12   -9.25    6.78
   1 -28  12  109.72    6.85
   1 -19 -18   20.11    9.25
   1 -17   9   12.96    4.16
   1 -16 -17   11.57    8.57
   1 -12 -15    0.31    6.11
   2 -29   8   -4.16    5.03
   3 -37   2   -0.53    3.17
   3 -36   2    2.16    3.00
   3 -31 -10   50.58    6.02
   3 -27  -8    9.69    4.17
   3 -26  -7    2.83    3.87
  -6   1  13    3.86    7.65
  -6  10  -5    1.43    3.60
  -5  -5  16    5.80    7.21
  -5  -1  14   37.32    7.65
  -5   2  12  113.22    6.54
  -5  10  -6    5.29    3.66
  -4  -4  15    9.07    7.25
  -4   1  12   45.88    6.48
  -4   2 -16   18.14    8.28
  -3 -15  18    6.34    8.39
  -3  -2 -18   65.93    9.89
  -3  -1  12   57.74    5.57
  -3   1 -16    5.01    7.70
  -3   3   9   89.07    4.36
  -3   9  -4    1.62    2.26
  -3   9  -2    2.12    1.63
  -2  -8  14   35.81    5.76
  -2  -4 -18    1.43    8.71
  -2  -4  12   35.05    4.62
  -2   7  -5   -8.14    3.11
  -1 -20  16    6.25    7.45
  -1 -16  15   85.42    8.03
  -1 -13  14  468.17    8.48
  -1  -9 -19   11.45    9.02
  -1  -7 -18   72.93    8.72
  -1  -2   8   34.60    3.37
  -1  -1 -14    9.81    5.20
  -1   0 -13    6.35    4.94
  -1   3  -9  135.47    4.00
   0 -27  15   10.12    7.59
   0 -22  14   -0.38    5.97
   0 -18  13   83.28    6.91
   0 -15  12   19.43    5.91
   0 -14 -19   26.27    9.64
   0 -12 -18   24.11    8.67
   0 -10 -17   -3.07    8.01
   0  -8 -16   73.12    7.01
   0  -4 -13   43.34    5.72
   0  -1   2 1490.72    2.81
   1 -27  12    3.55    6.13
   1 -19  10    3.95    4.93
   1 -11 -14   24.17    6.12
   1  -5  -7 1714.28    6.09
   2 -17 -12   65.57    5.78
   2 -16   3    8.50    2.25
   2 -12  -4    9.28    2.38
   3 -35   2    2.59    2.99
   3 -32 -10    1.91    5.92
   3 -30   1   55.77    2.04
   3 -29  -9   41.12    5.22
   3 -26  -3   25.17    2.21
  -7   7   7    2.11    5.29
  -6   5  10    2.33    6.10
  -6   6   9    8.31    5.94
  -6   9   5   20.73    4.21
  -5   8 -10  121.08    5.73
  -4 -11  18   66.54   11.09
  -4  -8  17   90.38    9.80
  -4  -6  16   51.72    8.27
  -4  -2  14   -1.88    5.81
  -4   3 -15    1.62    7.98
  -4   5   9   75.92    4.65
  -4   7 -11   93.10    5.85
  -4  10  -4   20.65    2.49
  -3 -14  18    0.27    9.54
  -3 -11  17    7.53    8.68
  -3  -6  15   74.09    7.74
  -3  -4  14   96.15    7.55
  -3   2 -15   -2.13    7.00
  -3   6   6   12.35    3.36
  -3   9  -3   -2.54    1.87
  -2 -20  18    5.97    9.06
  -2 -16  17   10.19    7.55
  -2 -10  15   -7.61    5.62
  -2  -6 -19   12.70    8.86
  -2  -1 -16    5.23    6.73
  -2   6  -8   43.95    4.09
  -1 -19  16   40.52    8.56
  -1 -10  13  372.18    7.26
  -1  -8  12  136.27    5.79
  -1  -4 -16    8.59    5.83
  -1  -3   9  365.77    4.96
  -1   2   4  158.56    3.25
  -1   4  -6  134.73    3.84
   0 -26  15   40.39    7.77
   0 -21  14   80.04    6.92
   0 -15 -19   11.39    9.64
   0  -7 -15    5.94    7.09
   0  -1  -9   -0.43    4.14
   0   0  -7    8.26    3.24
   1 -26  12   10.10    6.02
   1 -22  11   10.68    5.87
   1 -16   9   45.77    4.49
   1 -15 -16    2.95    7.15
   1 -14   8   -0.59    4.17
   1  -9 -12    5.01    5.20
   1  -7 -10   50.15    4.64
   2 -35   9    2.83    6.93
   2 -28   8   -2.92    4.81
   2 -21 -14   25.66    6.62
   2 -21   6   10.56    3.69
   2 -19   5  285.74    3.67
   2 -14  -9   11.50    4.01
   3 -34   2    4.60    2.90
   3 -33 -10    0.25    6.29
   3 -30  -9   38.29    4.97
   3 -26  -6    1.13    3.58
  -6   0  14   -2.99    8.14
  -6   4  11   29.14    6.98
  -6   7   8    2.87    4.76
  -6   8  -9   73.09    5.99
  -5  -4  16   -5.48    8.72
  -5  -2  15   -8.27    7.41
  -5   6   9   68.76    5.04
  -5   7 -11   40.32    6.85
  -5   9  -8   36.63    4.39
  -5   9   5    8.14    3.37
  -5  10   3   50.34    2.69
  -4   0  13   -9.54    6.47
  -4   4 -14   32.68    6.34
  -4   5 -13   13.26    6.59
  -4   6 -12    8.55    5.72
  -3  -8  16   41.50    7.93
  -3  -2  13   45.23    6.20
  -3  -1 -17  123.11    9.66
  -3   5 -12   11.66    5.61
  -3   7  -9   -0.31    4.19
  -3   8  -7   69.07    3.95
  -2 -19  18   10.32    8.57
  -2 -15  17   11.38    8.34
  -2 -12  16   69.96    7.89
  -2  -7  14  209.35    7.57
  -2  -5  13   24.13    6.03
  -2  -3 -17   47.16    8.52
  -2   0 -15    2.94    6.01
  -2   1 -14   -1.75    6.83
  -2   2   8   32.10    4.04
  -2   3 -12  183.74    5.85
  -2   4 -11  254.47    4.89
  -2   7  -4   15.19    2.26
  -1 -23  17   -0.60    7.85
  -1 -18  16   13.05    8.16
  -1 -12  14  154.70    7.23
  -1  -8 -18    4.30    8.29
  -1  -6 -17   63.79    7.14
  -1  -3 -15   10.47    6.51
  -1   2 -10   69.10    4.00
   0 -25  15   -2.45    7.79
   0 -17  13   -2.10    5.66
   0 -13 -18   -0.11    9.09
   0  -8   9  231.41    4.86
   0  -6 -14   69.73    6.34
   1 -25  12   19.09    5.86
   1 -21 -18    5.12    9.28
   1 -21  11    2.32    5.42
   1 -18  10   25.47    4.81
   1 -12   7    2.66    3.92
   1  -5  -6   11.36    3.72
   2 -22 -14    4.37    6.87
   3 -33   2   57.50    2.90
   3 -31  -9    7.80    5.02
   3 -29  -8   12.41    4.51
   3 -27  -2  200.76    2.09
   3 -26  -5    3.14    3.04
   3 -26  -4   11.90    2.69
  -6  10   3   -0.20    2.56
  -5   0  14    0.35    6.94
  -5   5 -13   11.78    7.43
  -5   6 -12   36.77    6.99
  -5   7   8   39.72    4.42
  -4 -10  18   -5.09    9.42
  -4  -3  15   50.52    7.83
  -4   1 -16  113.36    8.61
  -4   3  11   15.03    5.15
  -4   8  -9    6.91    4.28
  -4   9  -7   51.59    3.84
  -4  10  -3   -0.46    2.17
  -4  10  -1    6.33    1.36
  -3 -13  18   16.21    9.61
  -3 -10  17    3.26    8.54
  -3  -3 -18   22.06    9.60
  -3   0 -16   -0.86    7.81
  -3   0  12   -4.16    5.22
  -3   8   3  123.11    2.31
  -2 -18  18   21.42    9.84
  -2  -9  15  229.75    6.67
  -2  -7 -19    3.89    8.89
  -2  -5 -18   60.86    8.19
  -2  -3  12   28.92    5.57
  -2  -2 -16   -2.04    7.81
  -2   1   9    3.86    4.44
  -2   2 -13  141.96    5.57
  -2   3   7  616.28    4.36
  -2   7  -3   64.07    2.13
  -2   7  -2  250.43    1.85
  -1 -22  17    2.52    8.53
  -1  -4  10  197.70    4.64
  -1  -2 -14  425.77    6.41
  -1   0 -12   -0.07    5.25
  -1   1 -11   45.93    4.85
  -1   3  -8  938.37    5.13
  -1   4  -5  171.23    3.33
   0 -24  15    4.01    7.54
   0 -16 -19    3.25    8.67
   0 -16  13   32.63    6.59
   0  -5   7    9.77    4.10
   0  -4   6   10.75    3.12
   0  -3 -11  120.31    4.80
   0  -3   5 1131.71    4.19
   0   0  -6 1168.90    5.33
   1 -31  13   32.31    8.93
   1 -30  13    1.11    8.30
   1 -22 -18    9.81    9.77
   1 -16 -16    0.56    6.46
   1 -11 -13    0.97    5.87
   2 -32   9   22.61    5.86
   2 -26 -15    3.92    7.64
   2 -23 -14   24.73    7.10
   2 -17   4    0.71    2.46
   3 -32  -9   -9.63    5.57
   3 -28  -7    5.76    3.92
   3 -27  -6    1.87    3.70
  -7   8   6    8.79    4.62
  -7   9   4    3.28    3.50
  -6   2  13   38.31    7.69
  -6   8   7   20.19    4.32
  -5   3  12    8.62    6.17
  -5   8  -9    4.99    5.17
  -5   8   7    3.06    4.27
  -4  -7  17   48.98    8.56
  -4  -1  14   68.44    6.79
  -4   2 -15   31.92    7.19
  -4   2  12   -2.59    6.05
  -4   7 -10   14.21    5.35
  -4   9   4   -0.65    2.64
  -4  10  -2   91.87    1.95
  -3  -7  16   -2.36    8.11
  -3  -5  15  252.78    8.11
  -3  -3  14    3.65    6.96
  -3  -2 -17   -0.91    8.91
  -3   1 -15   57.55    7.05
  -3   6 -10   11.27    4.50
  -2 -17  18   39.29    9.93
  -2 -14  17    2.65    7.23
  -2  -4 -17    7.39    8.57
  -2   0  10  577.18    5.92
  -2   5  -9   12.51    3.70
  -2   6  -7   81.92    3.84
  -1 -21  17   10.62    8.66
  -1 -17  16  143.45    8.49
  -1 -14  15   96.27    6.71
  -1 -11 -19   39.59    8.45
  -1 -11  14   19.47    6.25
  -1  -9 -18  208.82    9.52
  -1  -9  13    2.79    5.12
  -1  -7 -17    4.70    7.83
  -1  -7  12  183.34    5.90
   0 -23  15   11.75    7.20
   0 -19  14    6.87    6.59
   0 -17 -19   -1.64   11.12
   0 -14 -18    1.76    7.61
   0 -13  12    0.95    5.68
   0 -11  11   94.71    5.36
   0 -10 -16    8.77    6.80
   0  -8 -15    5.53    5.90
   0  -2   4  324.92    3.54
   0  -1  -8   -6.40    3.84
   1 -29  13   44.51    7.95
   1 -24  12   30.49    5.99
   1 -20  11   -1.89    5.74
   1 -15   9   17.65    4.30
   1 -13   8  241.77    4.44
   1 -10 -12   17.81    5.34
   1  -9   5   -4.88    3.05
   1  -7  -9  762.95    5.85
   2 -31   9    5.56    5.84
   2 -30   9    4.29    5.78
   2 -27 -15    9.24    9.02
   2 -21 -13   -2.90    5.96
   3 -34  -9   18.74    6.32
   3 -33  -9    4.24    5.53
   3 -30  -8   51.25    4.61
  -6   1  14    0.70    8.67
  -5  -3  16   18.52    8.22
  -5  -1  15   26.98    7.40
  -5   9  -7    3.86    4.25
  -4  -9  18   -0.87    8.67
  -4  -4  16    2.81    8.09
  -4   3 -14   24.95    6.59
  -4   8   6   10.91    3.39
  -3  -9  17    3.23    8.54
  -3  -4 -18   37.68   10.15
  -3  -1  13  354.07    7.38
  -3   2 -14   16.00    6.58
  -3   4   9  781.96    5.57
  -3   5 -11   24.16    5.06
  -3   8  -6  443.20    4.34
  -2 -13  17   18.01    8.12
  -2  -8 -19   97.59   10.19
  -2  -8  15   32.42    7.19
  -2  -6 -18   17.74    8.87
  -2  -6  14   39.94    6.25
  -2  -4  13   53.95    6.04
  -2  -1  11    5.63    5.28
  -2   4 -10   49.57    4.71
  -1 -20  17   51.67    8.88
  -1 -12 -19    1.35    9.31
  -1  -5  11  380.89    5.51
  -1  -4 -15   79.66    6.16
  -1  -1   8    1.38    4.02
  -1   0   7  450.32    4.81
  -1   2  -9   52.74    4.55
  -1   4  -4    2.82    2.63
   0 -27  16    4.62    7.80
   0 -22  15   18.91    7.50
   0 -18 -19   11.61   10.69
   0 -15 -18    9.96    8.76
   0 -15  13   78.41    6.41
   0  -9  10   61.29    3.86
   1 -28  13   30.62    7.35
   1 -23  12    1.04    6.19
   1 -20 -17   43.94    8.36
   1 -15 -15    9.69    5.92
   1 -10   6   21.52    3.62
   1  -9 -11  272.20    5.74
   1  -7   3  279.58    2.41
   1  -5  -4  622.14    3.50
   1  -5  -2    5.58    1.96
   2 -29   9   11.48    5.64
   2 -28 -15   10.46    9.49
   2 -22   7    0.21    3.98
   2 -18   5  230.03    3.62
   2 -13  -6   20.30    2.85
   3 -31  -8   18.65    4.40
   3 -29  -7   46.97    4.23
   3 -29   1    4.57    1.56
   3 -28  -6  155.83    4.22
   3 -27  -5  142.87    3.52
  -6   8  -8    4.32    5.43
  -6   9  -6    2.67    4.65
  -5   7 -10   18.72    6.01
  -5  10  -4    3.75    3.22
  -4  -8  18    0.32    9.54
  -4  -6  17    8.45    9.06
  -4  -2  15  171.09    7.83
  -4   0 -16    7.03    8.51
  -4   4 -13   -1.14    5.94
  -4   5 -12   91.55    6.68
  -4   6 -11   -2.37    5.24
  -4   8  -8    9.78    4.43
  -4   9  -6   49.16    3.77
  -3 -11  18   -9.65    8.75
  -3  -6  16   92.22    8.07
  -3   2  11   70.52    5.14
  -3   3 -13   12.42    6.31
  -3   3  10  225.85    4.20
  -3   5   8   43.31    3.83
  -3   7  -8  185.79    4.29
  -2 -16  18   82.35    8.63
  -2  -3 -16   51.69    8.28
  -2   0 -14    2.59    5.66
  -2   1 -13    4.33    6.39
  -2   2 -12  160.22    5.80
  -2   3 -11   -4.74    5.12
  -2   6   3   -0.13    2.19
  -1 -19  17   14.12    8.72
  -1 -13  15    9.43    5.93
  -1 -10 -18    3.35    7.94
  -1  -8 -17   -7.77    7.71
  -1  -6 -16   11.96    5.98
  -1  -3 -14   -2.23    5.20
  -1  -2   9  747.13    5.48
  -1   1   6  538.14    4.62
   0 -26  16   -9.99    8.40
   0 -13 -17   38.80    9.12
   0  -9 -15   35.45    6.58
   0  -7   9  205.55    4.72
   0  -2  -9   98.40    3.60
   0   0  -5    1.90    2.69
   1 -22  12   76.89    6.64
   1 -21 -17    5.24    8.28
   1 -18 -16    7.02    7.77
   1 -11   7    7.16    4.04
   1  -6  -7   26.49    3.18
   1  -5  -3    6.66    2.14
   2 -25 -14   74.98    7.36
   2 -22 -13  211.63    6.85
   2 -20 -12   19.55    5.73
   3 -32  -8   -3.40    4.52
   3 -30  -7   30.13    4.46
   3 -27  -4   37.67    2.87
   3 -27  -3   16.60    2.41
  -6   4  12   55.27    7.59
  -6   5  11   19.68    6.14
  -6   7   9   10.95    5.54
  -5  -2  16    6.22    7.88
  -5   4 -13   39.46    7.08
  -5   5 -12   -0.21    6.81
  -5   6 -11   18.06    6.57
  -5   6  10   -1.33    5.29
  -4   0  14  277.70    8.10
  -4   1 -15   14.17    7.29
  -3  -8  17   28.27    8.76
  -3  -5 -18   12.32    9.87
  -3  -4  15   29.67    6.28
  -3  -2  14  258.69    8.20
  -3   0 -15  211.81    7.93
  -2 -15  18   -0.79    9.27
  -2 -12  17   54.10    8.35
  -2  -9 -19    0.75    9.18
  -2  -7 -18   35.90    8.84
  -2  -5 -17    6.54    7.42
  -2  -2  12   84.48    4.77
  -2   5  -8  510.37    5.14
  -2   5   5   88.58    2.88
  -2   6  -6  331.86    3.82
  -1 -15  16    2.60    8.03
  -1 -13 -19  -13.72    9.52
  -1  -8  13  215.83    5.78
  -1  -6  12  641.11    7.00
  -1  -3  10   -2.70    4.29
  -1  -2 -13    2.41    5.09
  -1   0 -11  421.65    5.89
  -1   1 -10   40.61    3.86
  -1   4  -3 2611.64    4.60
   0 -25  16   -2.05    8.39
   0 -17  14  239.67    7.78
   0 -12  12   67.22    5.96
   0  -5 -12   18.08    4.59
   0  -4 -11   88.97    4.82
   0  -3 -10  417.30    4.52
   1 -26  13   -9.41    6.60
   1 -19 -16   36.12    7.82
   1 -14 -14    4.46    5.76
   1 -11 -12    2.58    5.54
   2 -24   8    8.30    4.50
   2 -17 -10   13.77    4.39
   2 -16  -9   24.26    4.32
   2 -14  -7   64.96    3.41
   2 -13  -1   84.94    1.09
   3 -37   3   18.27    3.37
   3 -36   3    3.17    3.39
   3 -34  -8    1.43    5.20
   3 -33  -8   88.03    5.37
   3 -31   2   11.93    2.27
   3 -29  -6    9.06    3.79
  -6   3  13   -2.89    7.20
  -6   7  -9    4.41    5.72
  -6   9   6    3.62    4.12
  -5   0  15   72.06    7.57
  -5   4  12   17.35    6.08
  -5   7   9    0.01    4.61
  -5   8  -8    3.18    4.42
  -4  -5  17   -3.15    9.31
  -4  -3  16   18.99    8.52
  -4   3  12   25.82    5.87
  -4   7  -9   35.65    4.97
  -3 -10  18   -6.88    8.54
  -3   6  -9  195.83    4.49
  -2 -10 -19    3.97   10.51
  -2  -9  16    2.39    6.62
  -2  -7  15   92.70    6.28
  -2  -5  14  106.58    5.65
  -2  -2 -15    1.71    6.13
  -2   2   9  101.02    4.72
  -1 -18  17   43.51    7.76
  -1 -14 -19   14.48    9.96
  -1 -12  15    0.84    5.70
  -1  -9 -17   25.12    8.37
  -1  -7 -16   62.25    7.06
  -1   2   5  435.17    3.85
  -1   4  -2  552.43    2.41
  -1   4  -1  467.74    1.50
   0 -20  15  129.11    7.06
   0 -14  13    6.09    5.29
   0 -10 -15    1.09    6.44
   0  -8 -14   45.26    5.48
   0  -8  10   12.04    4.40
   0   0  -4  356.26    3.15
   1 -25  13  181.00    7.42
   1 -23 -17   -6.63    8.83
   1 -21  12   26.47    6.22
   1 -17 -15    5.70    7.15
   1 -13 -13   49.40    6.00
   1 -12   8   79.78    4.50
   1 -10 -11   21.15    5.39
   1  -6  -6  473.51    4.25
   2 -33  10    0.33    6.75
   2 -27 -14   35.79    7.74
   2 -27   9   -1.49    5.35
   2 -21 -12    5.92    5.93
   2 -21   7   57.81    4.17
   2 -19 -11   13.01    5.22
   2 -19   6    0.61    3.44
   2 -15   3   89.98    2.30
   2 -13  -4    3.84    2.38
   3 -35  -8    4.08    5.51
   3 -35   3    5.47    3.27
   3 -31  -7   20.97    4.34
  -7   8   7    1.03    4.74
  -6   2  14   -2.77    8.08
  -6   8   8    6.46    4.39
  -6  10   4    5.16    2.88
  -5  -3  17    6.32    8.22
  -5   3  13   11.08    6.54
  -5   9  -6   25.61    3.89
  -5  10   4   11.71    2.85
  -4  -7  18   67.83    9.11
  -4  -1 -16  118.53    8.70
  -4  -1  15   40.31    6.77
  -4   2 -14   11.66    6.70
  -3 -12  19   -2.20   10.01
  -3  -5  16   41.38    7.92
  -3  -2 -16   11.12    8.30
  -3   0  13    9.42    6.09
  -3   1 -14  121.25    5.82
  -3   2 -13   16.29    6.34
  -3   8  -5   21.12    3.05
  -2 -17  19  128.49   10.99
  -2 -14  18   57.72    7.89
  -2 -11  17    3.66    7.91
  -2  -8 -18    4.94    8.62
  -2  -6 -17   62.60    8.75
  -2  -4 -16  114.16    7.32
  -2  -3  13   34.28    5.03
  -2  -1 -14   10.99    5.55
  -2   0  11    2.20    5.15
  -2   1  10  288.86    4.43
  -2   3   8   27.87    3.65
  -1 -21  18   -2.50    9.42
  -1 -17  17   80.45    8.76
  -1 -14  16  199.87    8.46
  -1  -9  14  246.21    7.36
  -1  -7  13   79.33    5.93
  -1  -4 -14  145.27    5.70
  -1  -4  11  187.33    4.38
  -1   3  -6   18.04    3.73
   0 -19  15    3.01    7.34
   0  -5   8  130.06    4.49
   0  -3   6  228.67    4.19
   0  -1   3  291.42    2.95
   1 -30  14    6.08    9.04
   1 -24 -17   -0.25    9.11
   1 -24  13    5.83    6.77
   1 -15 -14   48.63    5.83
   2 -32  10   17.89    6.51
   2 -31  10   28.98    6.47
   2 -28 -14   -1.49    8.17
   2 -26   9    3.51    5.19
   2 -18 -10  269.43    5.03
   2 -16   4  570.84    3.21
   3 -34   3    6.00    3.13
   3 -32  -7   73.56    4.51
  -7   9   5    9.39    3.85
  -6   8  -7    7.11    4.64
  -5  -1  16   -0.64    8.14
  -5   2  14   13.90    6.72
  -5   3 -13   12.48    7.85
  -5   7  -9   48.17    5.61
  -5   8   8    2.94    4.23
  -4  -4  17   12.22    8.94
  -4   3 -13   22.76    6.37
  -4   4 -12   96.65    6.58
  -4   5 -11   50.88    5.93
  -4   6 -10   13.50    5.38
  -4   8  -7   22.12    3.93
  -4   9  -5  179.90    3.52
  -4   9   5   -2.21    2.97
  -3  -9  18   19.77    8.68
  -3  -1  14   18.09    6.80
  -3   3 -12   43.44    6.17
  -3   5 -10   -3.22    4.44
  -3   7  -7  212.94    3.90
  -3   7   6   24.70    3.38
  -3   8   4   41.41    2.39
  -2 -13  18    3.03    8.34
  -2  -8  16    7.89    7.30
  -2  -6  15  100.81    7.14
  -2  -3 -15   15.47    7.00
  -2  -1  12  313.63    5.92
  -2   0 -13   -7.80    5.21
  -2   4   7  159.37    4.23
  -2   6  -5   -7.18    3.21
  -1 -20  18   23.44   10.02
  -1 -15 -19    9.86    9.84
  -1 -11  15  117.51    6.63
  -1 -10 -17  413.71    9.77
  -1  -8 -16  317.79    7.85
  -1  -6 -15   -0.51    6.61
  -1  -5  12  137.96    5.60
  -1  -3 -13   22.87    5.19
   0 -18 -18   11.93    8.46
   0 -15 -17   26.54    7.39
   0 -13 -16   72.55    7.81
   0 -13  13  189.76    6.55
   0 -11  12  426.44    6.08
   0  -9 -14   40.71    6.44
   0  -9  11  324.57    5.86
   0  -6 -12   52.44    5.31
   0   0  -3   -3.33    2.71
   1 -28  14   47.63    7.66
   1 -21 -16   12.36    8.16
   1 -20  12    5.78    5.76
   1 -18 -15   37.40    6.86
   1 -17  11   49.31    5.30
   1 -15  10   49.75    5.08
   1 -13   9   -0.16    4.14
   1  -9   6   31.39    3.48
   1  -8   5   -7.42    3.38
   1  -6   2  939.56    2.82
   2 -30 -14  -13.96    8.65
   2 -30  10   -0.49    6.45
   2 -29 -14   -3.28    7.61
   2 -25 -13   -1.93    7.02
   2 -22 -12   19.02    5.74
   2 -17  -9  104.24    4.52
   2 -17   5  540.86    3.90
   2 -14  -6  264.52    3.34
   2 -14   2   10.11    1.69
   2 -13  -3  178.36    2.22
   3 -34  -7    8.88    5.06
   3 -33  -7   15.64    4.76
   3 -29  -5   66.74    3.82
  -7   9  -2    0.75    3.26
  -6   5  12   13.52    7.07
  -6   9  -5    2.55    4.25
  -5   4 -12   -2.14    6.82
  -5   5 -11  103.68    7.03
  -5   6 -10   27.51    6.29
  -4  -6  18   -6.50    8.32
  -4  -2  16   11.61    7.63
  -4   0 -15    0.58    6.63
  -3 -11  19   28.27   10.73
  -3  -6  17    9.75    7.97
  -3  -4  16    0.65    7.56
  -3  -3 -16   50.43    8.83
  -3   3  11  225.86    5.60
  -3   4  10    4.19    4.25
  -2 -10  17   -7.93    7.61
  -2  -9 -18   45.88    9.10
  -2  -7 -17   56.37    8.86
  -2  -5 -16   19.60    8.42
  -2  -4  14   -3.58    5.11
  -2   2 -11  116.97    4.64
  -2   5  -7   76.23    3.95
  -1 -19  18   25.88    9.09
  -1 -16 -19   60.50   10.53
  -1 -16  17   13.52    7.51
  -1 -13  16   52.77    7.11
  -1  -2 -12  138.66    4.82
  -1  -1   9    5.08    3.30
  -1   0 -10   -2.00    4.60
  -1   0   8    4.16    3.42
   0 -21  16    5.54    7.92
   0 -19 -18   25.63    9.59
   0 -18  15    7.05    6.06
   0 -16 -17   61.90    9.10
   0 -15  14   46.05    6.33
   0 -11 -15  104.89    6.16
   0  -5 -11  242.51    4.55
   0  -4 -10  240.90    4.70
   0  -3  -9  305.75    4.06
   0  -2   5  590.70    4.03
   0  -1  -6  963.24    4.58
   1 -27  14   22.62    8.14
   1 -22 -16   -7.52    8.81
   1 -19 -15   46.80    6.95
   1 -14 -13   84.02    5.57
   1 -10   7   53.22    4.11
   2 -29  10    3.10    6.41
   2 -26 -13   10.32    6.89
   2 -25   9   -0.42    5.08
   2 -23 -12   40.88    6.29
   2 -22   8   28.41    4.41
   2 -16  -8   10.78    3.66
   2 -13  -2  191.72    1.74
   3 -35  -7   11.02    5.04
   3 -33   3    4.94    2.89
   3 -31  -6    6.25    4.22
   3 -30   2   -1.31    2.04
   3 -28  -3   36.49    2.66
   3 -28  -2   26.50    2.10
  -6   4  13    2.00    6.97
  -6   6  11   11.71    5.81
  -6   7  -8   -1.88    5.46
  -6   7  10    5.20    5.51
  -5   6  11    9.35    6.09
  -4  -2 -16   13.52    7.48
  -4   0  15   -7.98    6.51
  -4   1 -14  -14.36    7.60
  -4   5  11    6.00    5.08
  -4   6  10   -2.14    4.97
  -3  -8  18   38.91    8.68
  -3  -5 -17   42.49    8.36
  -3  -2  15   25.60    7.41
  -3   0 -14    0.52    6.61
  -2 -12  18   -7.94    8.19
  -2  -2 -14   31.32    6.64
  -1 -15  17  108.45    9.66
  -1 -11 -17  122.55    8.68
  -1 -10  15  186.16    7.40
  -1  -8  14   16.72    5.29
  -1  -7 -15    8.22    6.32
  -1  -6  13   69.98    5.92
   0 -20 -18    2.14   10.39
   0 -17  15  131.19    7.61
   0 -10  12  540.22    7.04
   0  -7  10   -1.17    3.78
   0   0  -2  720.49    2.52
   1 -26  14   62.80    7.62
   1 -23 -16    2.96    8.19
   1 -22  13    3.40    6.83
   1 -19  12   34.93    5.94
   1 -11   8  165.98    4.71
   1 -10 -10    4.14    4.60
   1  -7   4  662.15    3.45
   1  -6  -5  388.21    3.18
   2 -28  10    1.01    6.05
   2 -24 -12   13.17    6.41
   2 -21 -11   12.27    5.28
   3 -30  -5    7.27    3.72
   3 -29  -4   33.90    3.29
  -6   6  -9   35.14    6.60
  -6   9   7    3.12    4.03
  -6  10  -1   -0.73    2.18
  -5   0  16    1.34    8.18
  -5   4  13   29.72    6.91
  -5   8  -7   21.22    4.33
  -5   9   7   53.46    3.99
  -4  -5  18   16.46    9.19
  -4  -3  17   -3.37    8.78
  -4  -1 -15    9.50    7.62
  -4   2 -13   -1.19    6.88
  -4   7  -8    9.63    4.16
  -4  10   2   27.17    1.47
  -3 -10  19  103.63   10.68
  -3  -2 -15   -2.33    7.98
  -3   1 -13   32.07    6.73
  -3   8  -4   34.96    2.34
  -2 -10 -18   32.61    8.58
  -2  -6 -16   89.32    8.06
  -2  -5  15   -4.10    5.68
  -2  -4 -15   -3.74    7.22
  -2  -1 -13   12.76    6.53
  -2   4  -8  133.74    4.48
  -2   5   6   44.72    3.23
  -2   6   4   10.82    2.52
  -1 -18  18  119.96    8.99
  -1 -14 -18   22.45    7.91
  -1 -12  16   79.75    6.82
  -1  -9 -16    5.83    6.01
  -1  -4 -13   -2.94    5.96
  -1   2  -7   86.22    3.37
  -1   3  -5   70.22    3.27
   0 -24  17   -9.62    9.11
   0 -17 -17   61.01    8.04
   0 -12 -15  456.91    7.66
   0 -10 -14    4.93    5.18
   0  -7 -12  368.25    6.37
   0  -2  -7  899.07    5.15
   1 -25  14    0.37    6.99
   1 -20 -15   40.90    7.14
   1 -18  12   59.70    5.75
   1 -15 -13   -9.66    5.39
   2 -33  11   -9.98    7.32
   2 -28 -13   38.42    7.18
   2 -22 -11  102.16    6.34
   2 -18  -9   41.69    4.11
   2 -14  -5   51.68    2.75
   3 -34  -6    9.58    4.96
   3 -33  -6   14.93    4.51
   3 -32   3   20.10    2.79
  -7   9   6    9.23    4.13
  -6   5 -10   18.36    7.14
  -6  10   5    4.06    3.43
  -5   2 -13   -2.65    8.32
  -5   3  14   52.15    6.79
  -5   9  -5   35.06    3.56
  -5  10   5  157.24    3.51
  -4  -3 -16   12.98    8.98
  -4   2  14    1.01    6.48
  -4   3 -12   46.74    6.33
  -4   6  -9   -6.09    5.23
  -4   9  -4  214.80    3.23
  -3  -7  18   23.03    8.86
  -3  -5  17   45.02    7.68
  -3  -4 -16    8.43    8.68
  -3  -3  16  131.14    8.47
  -3   0  14   -0.62    5.70
  -3   3 -11   20.51    5.27
  -3   4 -10   83.53    4.92
  -3   5  -9   88.09    4.43
  -3   7  -6   59.44    3.78
  -2 -14  19   -6.12    8.46
  -2 -11 -18  161.10   10.47
  -2 -11  18    6.83    7.94
  -2  -3  14   36.63    5.40
  -2   0 -12  301.65    6.55
  -2   0  12  297.83    6.19
  -2   1  11    9.84    4.45
  -2   3   9   74.95    3.90
  -2   6  -4  110.72    2.79
  -1 -17  18   -1.12    8.71
  -1 -15 -18   -3.61    8.84
  -1 -14  17   18.91    8.45
  -1 -12 -17  229.97    9.23
  -1  -9  15    4.41    7.09
  -1  -7  14  401.72    7.62
  -1  -6 -14   12.28    6.66
  -1  -4  12   44.65    4.62
  -1   2   6  851.43    4.91
  -1   3   4   43.90    2.38
   0 -19  16   -2.97    8.51
   0 -18 -17  144.08    9.62
   0 -16  15   74.89    6.98
   0  -9 -13   76.75    6.13
   0  -4   8   93.00    4.40
   1 -25 -16    3.71    8.12
   1 -24  14   23.06    6.50
   1 -21 -15   21.43    7.49
   1 -12 -11   12.63    4.95
   1 -12   9  485.43    5.27
   2 -32  11    1.04    6.59
   2 -30 -13   94.32    8.09
   2 -29 -13   -5.75    7.29
   2 -27  10   75.81    5.54
   2 -25 -12   62.45    6.24
   2 -21   8   59.68    4.03
   2 -20 -10   -5.91    4.93
   2 -15  -6    6.89    3.22
   3 -36  -6    1.06    4.71
   3 -35  -6    6.32    5.09
   3 -29  -3   55.30    3.04
  -6   8  -6   -4.34    4.05
  -6   9  -4    2.48    3.76
  -5  -1  17   -3.23    7.89
  -5   3 -12    2.68    6.95
  -5   7  -8   66.65    4.94
  -4  -4  18   23.73    9.33
  -4   0 -14   37.14    7.83
  -4   1  15   32.71    7.08
  -4   4 -11   25.40    5.63
  -4   5 -10   10.83    5.60
  -4   8  -6   25.47    3.54
  -3  -9  19   39.30    9.08
  -3  -1  15   47.68    7.40
  -2 -13  19   28.05    9.49
  -2  -9 -17   25.63    8.42
  -2  -8  17   12.79    7.95
  -2  -6  16  124.15    7.17
  -2  -4  15   43.37    6.68
  -2  -1  13   51.81    5.76
  -2   1 -11   60.10    4.52
  -2   2 -10   79.63    4.99
  -2   4   8   29.47    4.42
  -2   5  -6   33.24    3.40
  -1 -16  18   24.28    8.52
  -1 -11  16  107.94    6.69
  -1  -8 -15   49.73    5.72
  -1  -5  13   -2.76    5.67
  -1   0  -9   24.42    4.11
  -1   1  -8   54.26    3.43
   0 -22  17    1.36    9.12
   0 -19 -17   33.93    8.95
   0 -13  14    6.36    6.48
   0 -11 -14   57.64    6.29
   0 -11  13   -1.30    5.33
   0  -6  10  214.62    4.91
   0  -5   9  229.79    4.07
   0  -4  -9    0.78    4.15
   0  -3  -8    1.42    3.32
   0  -1   4 2263.92    5.06
   0   0  -1    1.47    0.70
   1 -28  15   14.44    8.27
   1 -26 -16   -0.74    7.94
   1 -23  14    0.62    6.42
   1 -16 -13   36.80    6.25
   1 -15  11   -5.08    5.33
   1 -14 -12   19.09    5.34
   2 -31 -13    5.19    7.55
   2 -31  11    4.75    6.90
   2 -30  11   18.23    7.01
   2 -26 -12    1.41    6.62
   2 -26  10   46.97    5.99
   2 -23 -11   33.66    5.97
   2 -16  -7   16.11    3.34
   2 -16   5   -0.33    2.97
   2 -15   4   73.07    2.62
   3 -36   4   12.78    3.48
   3 -35   4    5.66    3.52
   3 -32  -5   -1.24    3.86
   3 -31   3  114.09    2.81
   3 -30  -4   16.91    3.47
   3 -29   2    5.93    1.94
  -7   9  -1    1.16    2.84
  -6   4  14   -1.34    7.24
  -6   5  13    9.49    7.12
  -5   1  16   12.41    8.30
  -5   4 -11    8.45    6.66
  -5   5 -10   57.23    6.59
  -5   6  -9   31.14    5.57
  -4  -2 -15   18.11    8.05
  -4   8   8    1.57    3.89
  -3  -7 -17    0.31    9.59
  -3  -6  18   23.28    9.37
  -3  -3 -15   39.34    7.75
  -3   0 -13    7.73    6.33
  -3   2  13   41.56    6.57
  -3   3  12   39.06    4.89
  -3   5  10   55.23    4.42
  -2 -12 -18   44.85    9.71
  -2 -10  18    4.15    7.35
  -2  -7 -16    2.71    8.17
  -2  -5 -15   -1.68    6.41
  -1 -16 -18    7.90    9.35
  -1 -13 -17    1.52    7.12
  -1 -13  17   26.28    7.61
  -1  -5 -13  162.56    6.34
  -1  -2  11   -0.37    4.55
  -1  -1 -10   39.40    3.88
  -1   0   9  304.20    4.17
   0 -21  17   -5.23    8.39
   0 -18  16   34.08    7.19
   0 -16 -16    8.69    7.45
   0 -15  15   10.53    5.87
   0  -2   6   61.61    3.74
   1 -27 -16   41.40    8.85
   1 -27  15    0.17    8.15
   1 -19 -14    3.08    6.74
   1 -10  -9   46.28    4.72
   1 -10   8   89.83    4.60
   1  -9   7   -5.32    3.82
   1  -8   6  103.93    3.69
   2 -29  11   -0.06    6.83
   2 -27 -12    9.49    7.30
   2 -14  -4  158.81    2.72
   3 -34   4    5.18    3.43
  -6   7  -7   18.69    4.95
  -6   7  11    6.14    5.94
  -6   9   8   23.98    4.55
  -5   1 -13   37.38    8.20
  -5   5  13  137.29    7.36
  -5   9   8   43.89    4.44
  -4  -4 -16   -6.95    8.77
  -4   0  16    1.23    6.47
  -4   1 -13    1.68    6.65
  -4   3  14   19.03    6.42
  -4   4  13   -2.60    5.99
  -4   6  11    8.66    4.98
  -4  10   3    5.52    1.89
  -3  -8  19   22.07    8.96
  -3  -2  16   96.01    7.67
  -3   6  -7   36.04    4.12
  -3   6   9   71.35    4.20
  -3   8  -3   62.26    2.31
  -2 -12  19   36.05    9.14
  -2 -10 -17    4.45    8.37
  -2  -7  17   52.52    8.12
  -2  -5  16  116.11    7.11
  -2  -2  14   17.09    5.23
  -1 -18  19   14.17   10.19
  -1 -17 -18   80.22   10.39
  -1 -15  18    2.62    8.23
  -1 -14 -17   31.28    8.41
  -1 -12  17   44.35    8.37
  -1 -11 -16   32.06    6.43
  -1  -9 -15    6.71    6.87
  -1  -8  15   61.37    6.15
  -1  -7 -14  254.13    7.07
  -1  -6  14  123.42    6.63
  -1  -3  12  271.54    6.05
  -1   2  -6  126.94    3.94
  -1   3  -4  181.76    3.07
   0 -20 -17   -1.18    7.98
   0 -17 -16   83.12    9.37
   0 -17  16   92.09    8.94
   0 -14 -15  283.37    7.27
   0 -12 -14   28.98    6.61
   0 -10 -13    3.16    6.25
   0 -10  13    2.76    6.55
   0  -7  11  536.02    5.43
   1 -23 -15   11.25    7.46
   1 -22  14    4.11    6.68
   1 -20 -14    5.48    6.44
   1 -19  13    6.97    5.58
   1 -17 -13   36.09    6.30
   1 -15 -12   -0.64    5.66
   1 -13 -11   90.80    4.62
   1 -11   9   -2.30    4.62
   1  -9  -8   70.71    3.67
   1  -6   3  766.81    3.03
   2 -24 -11   35.99    5.83
   2 -18  -8   32.89    4.01
   2 -18   7   27.69    3.72
   2 -14   3   41.84    2.04
   3 -34  -5    7.15    4.29
   3 -33   4    2.59    3.54
   3 -31  -4   14.50    3.49
   3 -29  -2   41.82    2.37
  -6   4 -10   25.58    7.29
  -6   6  -8   -5.76    5.68
  -6   8  10    6.59    5.13
  -6  10   6    4.20    3.81
  -5   0  17    6.97    8.60
  -5   3  15   11.90    7.41
  -5   7  11   62.00    5.79
  -5   8  -6    6.66    4.07
  -5  10   6   45.34    3.57
  -4  -3  18   -0.63    8.22
  -4  -1 -14    3.32    7.34
  -4  -1  17   -1.05    8.12
  -4   2 -12   -8.49    6.24
  -4   7  -7  170.85    4.30
  -4   7  10  167.42    4.98
  -3  -8 -17   -0.43    9.85
  -3  -5  18   -4.97    8.71
  -3  -2 -14   18.97    6.82
  -3   0  15   17.49    6.72
  -3   1 -12   27.84    5.86
  -2 -13 -18   29.98    9.67
  -2  -9  18   -1.68    7.18
  -2  -6 -15   -1.23    7.57
  -2  -4 -14   27.21    5.94
  -2  -3  15   24.28    6.85
  -2  -1 -12  466.55    6.10
  -2   2  11  541.67    6.33
  -2   3  10   56.42    4.56
  -2   4  -7  282.31    4.44
  -2   6   5  346.49    3.24
  -1   3   5  568.46    3.99
   0 -21 -17   -0.01    9.05
   0 -20  17    2.26    7.69
   0 -15 -15    3.42    7.35
   0 -14  15  268.80    6.71
   0  -8  12   39.94    5.40
   0  -2  -6   63.77    3.27
   1 -25  15   15.91    8.11
   1 -24 -15    4.56    7.62
   1 -16  12  103.15    5.78
   1 -12 -10  152.28    4.88
   2 -29 -12    7.85    7.01
   2 -25 -11   -2.74    5.90
   2 -22 -10    9.49    4.83
   2 -20  -9    3.94    4.62
   2 -17  -7   89.34    3.99
   3 -36  -5    2.42    4.29
   3 -35  -5   16.97    4.53
   3 -30  -3   53.46    2.96
   3 -30   3  141.36    2.80
  -6   5  -9    9.21    5.92
  -5   2 -12   16.94    7.05
  -5   2  16   -3.67    8.29
  -4  -5 -16    3.85   10.13
  -4  -3 -15    2.64    8.55
  -4   3 -11   45.36    6.02
  -4   6  -8   59.98    4.65
  -4   9  -3   10.63    2.54
  -3  -7  19   -2.27    8.65
  -3  -6 -16   31.08    7.83
  -3  -3  17    0.78    7.12
  -3   2 -11  132.17    5.67
  -3   5  -8   18.97    3.92
  -3   7  -5   -4.80    3.13
  -2 -14 -18   95.69   10.40
  -2 -11 -17    8.35    8.35
  -2 -11  19   85.45    8.24
  -2   0 -11  -13.18    5.07
  -2   0  13   -2.56    5.80
  -2   3  -8   10.08    4.23
  -2   4   9   12.84    4.52
  -2   6  -3   33.62    2.23
  -1 -18 -18   -2.39    8.59
  -1 -17  19   13.30    8.60
  -1 -15 -17   12.33    8.45
  -1 -14  18   29.38    7.51
  -1 -12 -16   31.67    6.57
  -1 -11  17   16.19    8.09
  -1  -7  15   20.62    6.52
  -1  -6 -13   84.04    6.17
  -1  -3 -11   10.84    4.35
  -1   1  -7    4.29    3.72
   0 -22 -17   -7.01    9.00
   0 -19  17   26.69    8.60
   0 -18 -16   38.08    7.56
   0 -16  16    7.15    6.67
   0 -13 -14  -12.50    6.49
   0 -11  14   60.00    6.30
   0  -9 -12  238.56    6.22
   0  -6 -10  216.20    4.07
   0  -5  10   43.93    4.43
   0  -4   9   -2.51    4.11
   0  -1  -4 2222.81    4.84
   1 -25 -15    9.44    7.72
   1 -24  15   53.15    7.76
   1 -21 -14   11.01    6.55
   1 -18 -13   29.99    5.47
   1 -16 -12   54.48    5.76
   1 -12  10   10.08    3.84
   2 -31 -12   40.53    7.42
   2 -30 -12   -2.54    6.88
   2 -27  11   -0.21    6.15
   2 -26 -11  173.94    6.88
   2 -21   9   15.83    4.23
   2 -16  -6   89.65    3.48
   2 -13   1  267.71    1.37
   3 -32  -4   16.94    3.38
   3 -32   4   19.22    3.23
   3 -28   2    0.90    1.84
  -6   8  -5   41.88    4.39
  -5   1  17    0.96    8.43
  -5   3 -11   40.05    6.95
  -5   7  -7    5.95    4.36
  -4  -2  18    2.97    8.65
  -4   0 -13    5.50    7.21
  -4   1  16   93.04    7.06
  -4   4 -10   62.82    5.48
  -4   5  -9   50.30    4.93
  -4   8  -5  343.37    3.82
  -4   8   9   44.49    4.36
  -4   9   7   52.03    3.47
  -4  10   4  497.61    3.05
  -3  -1 -13   28.85    6.67
  -3  -1  16   18.13    6.56
  -3   3  13   44.14    6.33
  -3   4  12   47.16    5.20
  -3   8   6  277.10    3.71
  -2  -9 -16    8.84    8.97
  -2  -8  18   -0.08    7.35
  -2  -6  17   44.30    7.06
  -2  -5 -14   39.11    6.67
  -2  -4  16  264.75    7.88
  -2   1 -10  248.08    4.59
  -2   2  -9  568.30    5.57
  -2   5  -5    9.95    3.15
  -1 -19 -18    9.94    9.13
  -1 -16  19    0.03    9.99
  -1 -13 -16   45.85    8.12
  -1 -13  18   21.57    8.42
  -1  -5  14    7.47    6.42
  -1  -2 -10   71.01    4.07
  -1  -1  -9  434.16    5.00
  -1  -1  11  191.66    4.98
  -1   0  -8    6.31    4.07
  -1   0  10    4.87    4.21
   0 -23 -17    4.02    9.36
   0 -19 -16    2.24    8.44
   0 -18  17  120.71    9.26
   0 -16 -15   76.52    8.06
   0 -15  16  177.08    7.84
   0 -11 -13    0.78    5.00
   0  -9  13   72.82    5.32
   0  -6  11  557.67    6.08
   0  -5  -9  229.47    3.92
   0  -3  -7   39.83    3.25
   0  -3   8    5.84    3.25
   0  -1   5 1081.81    4.11
   0   0   1    4.60    0.76
   1 -26 -15   37.52    7.59
   1 -22 -14   13.10    7.01
   1 -20  14   62.86    6.53
   1 -19 -13  158.89    7.02
   1 -17  13   65.99    6.41
   1  -9   8   17.04    4.26
   2 -33 -12   12.78    7.58
   2 -32 -12    6.88    7.62
   2 -30  12    7.79    7.30
   2 -26  11    5.02    5.85
   2 -23 -10   -4.72    5.11
   2 -23  10   11.96    4.84
   2 -19  -8  115.00    4.57
   2 -15   5   26.56    2.91
   2 -14  -3  148.12    2.32
   3 -35   5    4.45    4.07
   3 -33  -4    6.30    3.79
   3 -31   4   -3.11    3.04
   3 -29  -1   -2.50    1.79
  -7   8  -3   -0.69    3.97
  -6   9   9   24.39    4.54
  -6  10   0   46.87    2.04
  -5   0 -13   21.82    7.54
  -5   4 -10   -4.77    6.01
  -5   5  -9   10.31    5.57
  -5   6  -8   16.58    5.11
  -5   6  13   -2.01    6.54
  -5   9   9   56.06    4.85
  -4  -6 -16   20.48    9.48
  -4  -2 -14   -5.39    7.72
  -4   0  17    0.14    8.52
  -4   5  13   -3.95    5.86
  -3  -5 -15   74.89    9.16
  -3  -4  18   15.52    7.71
  -3  -3 -14   85.09    7.03
  -3   0 -12  -10.55    5.96
  -2 -15 -18    7.63    9.85
  -2 -12 -17   -1.58    8.28
  -2 -12  20   18.17    9.62
  -2  -2  15  201.61    7.62
  -1 -20 -18    8.53   10.58
  -1 -16 -17   30.33    7.68
  -1 -11 -15   95.33    6.88
  -1 -10  17   -6.49    7.96
  -1  -8  16  150.59    7.55
  -1  -5 -12   12.72    4.72
  -1  -2  12   66.66    4.65
   0 -21  18   -2.78    9.04
   0 -20 -16   13.99    8.93
   0 -14 -14  812.29    9.10
   0  -8 -11   44.02    5.09
   0  -2   7  894.59    4.62
   1 -28 -15   -2.72    7.96
   1 -27 -15   16.98    7.59
   1 -23 -14  116.26    7.25
   1 -22  15   13.38    7.39
   1 -19  14   12.76    6.30
   1 -10   9  243.52    5.04
   1  -9  -7  189.73    4.16
   1  -8  -6  558.04    4.41
   1  -8   7   42.89    3.87
   1  -6   4  347.92    3.29
   2 -29  12    6.60    6.78
   2 -27 -11   33.16    6.34
   2 -25  11   24.32    6.25
   2 -24 -10  126.25    5.85
   2 -20   9    7.58    4.66
   2 -17   7    5.61    3.29
   3 -34  -4   25.66    3.99
   3 -34   5    2.42    3.86
   3 -31  -3    6.15    2.91
   3 -29   3    7.50    2.52
  -7  10   4    4.18    2.46
  -6   8  11    0.69    5.51
  -6  10   7    3.00    4.19
  -5   1 -12   -3.91    7.17
  -5   4  15   30.37    7.27
  -5   7  12    2.78    6.04
  -4  -4 -15   40.39    7.31
  -4   1 -12   10.96    6.15
  -3 -10 -17    1.48    9.66
  -3   6  -6  378.24    4.33
  -2 -16 -18   49.06    9.66
  -2  -9  19   77.99    9.32
  -2  -7  18   90.63    7.76
  -2  -5  17   15.22    7.64
  -2   5   8  122.49    3.69
  -2   6   6  703.68    4.23
  -1 -17 -17    4.70    8.46
  -1 -15  19   31.03    8.38
  -1 -14 -16   17.18    8.53
  -1 -12  18   52.58    8.68
  -1  -9 -14    0.87    6.53
  -1  -7 -13   43.70    5.22
  -1  -6  15  166.03    6.37
  -1  -3  13   68.47    5.05
  -1   2  -5  617.64    4.17
   0 -21 -16    1.99    8.94
   0 -20  18    6.08    9.76
   0 -17 -15  121.62    8.10
   0 -14  16  -11.90    7.62
   0 -12 -13  229.42    6.57
   0 -10 -12  531.64    6.54
   0 -10  14   10.23    5.41
   0   0   2  674.82    2.20
   1 -24 -14    9.15    6.98
   1 -20 -13  303.59    7.78
   1 -16  13   -1.32    6.12
   1 -15 -11   39.79    5.23
   1 -11  10    2.66    4.51
   1  -7   6   71.39    3.65
   2 -28  12   -4.06    6.59
   2 -22  -9   29.29    5.06
   2 -18  -7   -2.57    3.84
   2 -18   8   19.40    4.13
   2 -14   4  326.50    2.79
   3 -37  -4    4.14    4.21
   3 -36  -4   -3.54    4.05
   3 -35  -4   -1.44    4.09
   3 -33   5    3.36    3.76
   3 -30  -2    7.43    2.46
  -6   3 -10   -2.21    6.59
  -5   2  17   -2.10    8.39
  -5   8  -5    4.19    3.77
  -4  -7 -16  -11.24    9.73
  -4  -1 -13   11.32    6.85
  -4  -1  18   -1.37    7.91
  -4   2 -11   51.40    6.18
  -4   7  -6    1.68    3.48
  -4  10   5   76.00    2.85
  -3  -5  19   22.28    9.08
  -3  -3  18    6.42    9.32
  -3   0  16   -3.17    6.10
  -3   1 -11   38.58    5.48
  -3   7   9    1.71    4.20
  -3   8   7   11.98    3.50
  -2 -13 -17   -0.64    7.86
  -2 -11  20   17.72    9.77
  -2  -8 -15    7.74    7.23
  -2  -6 -14  192.25    7.56
  -2  -4 -13  102.97    5.67
  -2   0  14  344.13    7.40
  -2   1  13   70.49    5.16
  -2   3  11   19.54    4.50
  -2   4  -6   60.54    3.44
  -2   4  10  129.06    4.69
  -1 -18 -17    5.49    8.48
  -1 -14  19   18.77    9.93
  -1 -12 -15   59.94    7.06
  -1  -9  17  114.20    8.06
  -1  -4  14   20.07    5.58
  -1   3  -3  323.63    2.73
  -1   4   2  179.31    1.98
   0 -18 -15    2.76    7.50
   0 -16  17   55.68    8.83
   0  -8  13  130.42    5.35
   0  -7 -10    2.65    3.84
   0  -4  10  247.47    4.73
   0  -2  -5  575.07    4.07
   1 -25 -14   24.42    7.21
   1 -21 -13   -4.36    6.46
   1 -21  15   43.31    7.19
   1 -18 -12    8.79    5.70
   1 -18  14   77.16    7.02
   1 -12  11    9.88    5.06
   2 -30 -11   11.96    6.75
   2 -29 -11   25.57    6.66
   2 -27  12    8.85    6.80
   2 -25 -10  141.02    5.88
   2 -24  11    1.63    5.84
   2 -20  -8  121.47    4.13
   2 -17  -6  106.02    3.68
   2 -15  -4   48.19    2.56
   2 -13   2   88.89    1.75
   3 -32  -3   37.83    3.14
   3 -30   4    3.64    2.93
  -7  10   2    0.07    0.10
  -7  10   5    2.55    3.09
  -6   4  -9   -4.62    5.94
  -6   5  -8   57.01    5.59
  -6   6  -7   -1.89    5.07
  -6   9  10   -0.16    5.17
  -5  -1 -13   37.39    8.30
  -5   2 -11   11.22    6.86
  -4  -5 -15    8.17    8.93
  -4  -3 -14   26.93    8.16
  -4   1  17   13.68    8.00
  -4   3 -10   93.22    5.68
  -4   8  10    3.36    4.21
  -3 -11 -17   28.52    9.82
  -3  -6 -15   11.53    7.02
  -3  -4 -14    9.01    6.14
  -3   2 -10  501.96    6.12
  -3   3  14    8.58    6.71
  -3   4  13   25.16    5.97
  -3   5  -7  313.52    4.33
  -3   8  -2   39.64    1.98
  -3   9   2   -2.26    1.33
  -3   9   3   96.34    2.07
  -2 -14 -17   10.05    8.71
  -2 -11 -16   -1.43    8.71
  -2  -8  19   28.67    9.25
  -2  -6  18   -2.25    8.12
  -2   0 -10   28.72    5.30
  -1 -15 -16  157.88    9.11
  -1 -11  18   13.80    7.63
  -1 -10 -14   -0.55    6.52
  -1  -7  16   57.33    5.85
  -1  -5  15   -6.60    6.60
  -1  -3 -10    0.16    4.68
  -1   4   3  182.02    2.72
   0 -22 -16   -6.31    8.02
   0 -13 -13  198.06    7.06
   0  -9  14   39.22    6.65
   0  -6  -9  167.81    4.37
   0  -6  12   53.75    5.31
   0  -5  11  236.00    4.79
   0  -1   6  969.04    4.51
   0   0   3   -5.24    2.68
   1 -26 -14    5.00    7.85
   1 -24  16   -2.62    7.72
   1 -20  15   16.57    6.79
   1 -15  13   74.93    6.08
   2 -31 -11    3.72    7.23
   2 -26 -10   43.83    5.83
   2 -26  12   27.11    7.22
   2 -23  -9   52.27    5.09
   2 -19   9  105.22    4.35
   2 -15   6  494.70    4.10
   3 -33  -3   10.39    3.30
   3 -32   5   -0.78    3.60
  -7   9   0    9.98    2.70
  -6  10   8   96.36    4.85
  -5   3 -10   -4.73    6.40
  -5   5  15    0.53    7.55
  -5   6  14   10.63    7.06
  -5   9  10   50.83    4.99
  -5  10   8    3.16    4.16
  -4   0 -12    8.56    6.26
  -4   0  18   15.93    8.69
  -4   4  -9   34.60    4.93
  -4   5  -8   -4.73    4.63
  -4   5  14    1.08    6.50
  -4   6  -7   17.31    3.64
  -3  -9 -16   56.57    8.88
  -3  -6  20   -6.21   11.03
  -3   2  15   18.27    6.63
  -3   4  -8   97.90    4.18
  -3   6  11  137.65    5.13
  -3   7  -4  337.94    2.99
  -2 -10  20   25.71    8.92
  -2  -9 -15   58.17    7.92
  -2  -2  16    0.64    7.24
  -2   1  -9  171.96    4.86
  -2   2  -8   -1.14    4.59
  -2   3  -7    3.25    4.16
  -2   5   9    9.98    4.58
  -2   6   7   -4.67    3.58
  -1 -16 -16  146.31    9.06
  -1 -13 -15   14.87    6.84
  -1  -2  13   90.16    5.87
  -1  -1  12   23.69    4.64
  -1   0  11  280.77    4.72
  -1   1  -6  508.85    4.36
  -1   1  10    6.65    4.38
   0 -23 -16    3.99    8.97
   0 -18  18    9.31    8.67
   0 -16 -14   14.53    7.48
   0  -7  13  251.97    6.27
   0  -5  -8  131.99    3.54
   0  -2   8  710.99    4.56
   1 -27 -14    0.28    7.32
   1 -22 -13   16.54    6.78
   1 -17  14   -0.33    6.15
   1  -9   9   -0.67    3.84
   1  -7  -4 1029.04    3.73
   1  -6   5  626.13    3.89
   2 -34 -11   10.24    7.20
   2 -33 -11    2.93    6.77
   2 -32 -11    2.37    6.89
   2 -27 -10    3.69    6.30
   2 -19  -7    5.06    3.84
   3 -35   6    1.18    4.33
   3 -31  -2   -0.16    2.58
   3 -31   5    0.06    3.65
   3 -28   3    8.96    2.38
  -6   8  -4   -2.83    3.97
  -6   8  12    1.89    5.85
  -5   0 -12    4.70    7.24
  -5   4  -9   15.81    6.38
  -5   4  16    2.10    7.62
  -5   6  -7   24.95    4.78
  -5   7  -6   17.11    4.09
  -5   7  13   15.74    6.34
  -4  -6 -15    0.74    8.93
  -4  -2 -13   13.13    6.76
  -4   7  12    1.53    5.52
  -4   8  -4   14.45    2.91
  -4   9  -2    8.43    2.17
  -3 -12 -17   30.02    8.82
  -3  -7 -15   19.10    8.36
  -3  -5 -14   13.74    6.79
  -3  -3 -13   12.78    6.63
  -3  -2  18   26.15    8.02
  -3   9   4  205.02    2.48
  -2 -15 -17   16.52    9.34
  -2  -7 -14    0.10    5.85
  -2  -7  19    7.98    9.08
  -2  -5 -13   70.17    5.66
  -2  -5  18   32.88    8.41
  -2   2  13    1.01    5.67
  -2   5  -4    8.76    2.75
  -2   6  -2  371.35    2.27
  -2   7   3    2.88    2.05
  -1 -20 -17   11.67    8.46
  -1 -12  19   -1.53    8.31
  -1 -11 -14   12.65    6.52
  -1 -10  18    7.88    7.43
  -1  -8  17   60.96    6.62
  -1  -3  14   29.93    6.23
  -1  -1  -8   57.25    3.52
  -1   0  -7 2327.83    6.61
   0 -24 -16    2.97    9.28
   0 -20 -15  134.33    9.40
   0 -17  18  -13.70    8.83
   0 -14 -13   10.75    6.02
   0 -12  16   77.97    7.94
   0  -8 -10   15.83    4.89
   1 -28 -14    4.42    7.76
   1 -23 -13   -8.29    6.90
   1 -19  15   18.13    6.52
   1  -7   7  272.91    4.24
   1  -6  -2   46.61    1.75
   2 -25  12    8.70    6.53
   2 -20  10    0.73    4.81
   2 -14  -2   41.08    1.71
   2 -14   5   -1.70    2.74
   2 -13   3  158.87    2.27
   3 -34   6   75.25    4.55
   3 -29   4   63.07    2.91
  -6   2 -10   23.11    7.32
  -5  -2 -13    5.85    7.65
  -5   5  -8   31.79    4.82
  -5   8  12   29.44    6.01
  -5  11   4   11.45    2.39
  -4  -4 -14   35.62    7.71
  -4  -1  19    5.23    9.70
  -4   1 -11  246.54    6.60
  -4   2  17   13.85    7.73
  -4   9   9   25.42    4.16
  -3 -13 -17   10.25   10.94
  -3  -5  20   43.73   10.33
  -3  -3  19   23.26    8.98
  -3   0 -11  392.81    5.80
  -3   0  17   84.55    8.65
  -3   7  10  677.63    5.53
  -3   8   8  473.38    4.44
  -2 -16 -17    8.55    8.93
  -2  -9  20   28.54    8.94
  -2  -3  17  116.80    8.16
  -2   0  15   -9.99    6.19
  -2   1  14    4.98    5.17
  -2   3  12   17.75    4.55
  -2   4  11   38.63    5.07
  -2   7   4   23.26    2.47
  -1 -14 -15   80.16    7.75
  -1  -9 -13  162.31    6.98
  -1  -7 -12   10.62    5.38
  -1  -4  15   43.20    6.76
  -1   2   9  750.46    4.87
   0 -21 -15   -2.99    8.36
   0 -17 -14  233.13    7.22
   0 -14  17   68.80    7.34
   0 -10 -11   24.35    5.06
   0  -8  14   44.33    5.30
   0  -4  11   85.92    4.99
   0  -1   7  463.69    4.55
   0   0   4  366.21    3.13
   1 -30 -14   16.50    8.92
   1 -29 -14   11.25    8.15
   1 -24 -13   81.80    6.88
   1 -21  16    0.54    7.29
   1 -20 -12    7.49    6.52
   1 -15 -10   19.22    5.02
   1 -14  13  126.92    5.42
   1 -13  -9  171.82    4.19
   1 -12  12   17.61    5.33
   1  -8  -5   12.79    2.96
   2 -28  13   11.15    6.79
   2 -24  12    5.16    6.89
   2 -18  -6   23.83    3.50
   3 -37  -3    0.40    3.78
   3 -36  -3   -1.10    3.62
   3 -33   6    0.42    4.35
   3 -30   5   -1.27    3.48
   3 -27   2   71.74    1.61
  -6   3  -9    5.83    6.79
  -6   9  -2   -0.26    3.37
  -6   9  11   15.53    5.40
  -6  10   9    2.89    4.50
  -5   1 -11    2.68    6.71
  -5  11   3  381.98    2.20
  -5  11   5    3.19    2.94
  -4   1  18   -7.27    8.72
  -4   2 -10    4.74    5.96
  -4   8  11  169.30    5.34
  -3  -8 -15   21.86    9.02
  -3  -2 -12   -4.68    6.65
  -3  -1  18   34.11    9.12
  -3   1 -10   29.39    5.28
  -3   3  15   41.34    6.75
  -3   4  14   96.48    6.96
  -3   5  13   50.50    6.10
  -3   9   5  247.93    2.87
  -2 -13 -16   -0.71    7.25
  -2  -8 -14    4.58    6.54
  -2  -8  20    2.55    9.47
  -2  -6  19   14.79    8.53
  -2  -1  16  223.27    7.66
  -1 -22 -17    0.01    9.82
  -1 -18 -16   64.40    8.98
  -1 -14  20   44.39    9.57
  -1 -11  19   69.63    9.12
  -1  -9  18   10.06    7.51
  -1  -7  17    0.99    6.07
  -1  -5  16    5.11    6.64
   0 -27 -16   31.15   10.70
   0 -18 -14    1.63    7.03
   0 -16  18    8.83    7.85
   0 -13  17   31.36    8.06
   0 -11  16   72.49    7.86
   0  -9  15   32.03    6.57
   0  -7  -9  204.01    4.56
   0  -6  13  896.46    7.48
   0  -5  12   23.19    4.40
   0  -3  10  410.29    4.50
   1 -21 -12   99.96    6.52
   1 -18 -11   26.50    5.26
   1  -6   6   58.38    3.63
   2 -30 -10   44.32    6.66
   2 -25  -9    4.35    4.68
   2 -22  -8   20.78    3.86
   2 -21  11    7.30    5.36
   2 -20  -7   -0.36    3.89
   2 -15   7  197.18    4.02
   3 -32  -2   11.31    2.64
   3 -32   6   27.23    4.25
   3 -28   4   62.88    3.03
  -6   4  -8    2.62    5.76
  -6   7  -5    5.43    4.32
  -6  11   4    6.30    2.16
  -6  11   5   -5.75    2.75
  -5  -1 -12   10.65    7.62
  -5   2 -10   -0.24    6.34
  -5   6  15   40.50    6.75
  -5  10   9   20.42    4.12
  -4  -7 -15   19.03    7.98
  -4  -5 -14   59.19    8.11
  -4  -3 -13   21.85    6.41
  -4  -1 -12   11.91    5.74
  -4   4  16    1.94    7.09
  -4   5  15   13.47    7.30
  -4   7  -5  168.88    3.70
  -3 -14 -17    5.98    9.57
  -3  -6 -14   -5.15    7.12
  -3  -4 -13   23.14    6.67
  -3  -4  20   -5.59   10.36
  -3   2  -9   36.91    4.53
  -3   6  -5   33.69    2.81
  -2 -17 -17   68.67    8.93
  -2 -14 -16   -6.03    8.34
  -2 -11 -15   -1.56    7.43
  -2  -4  18   63.67    7.91
  -2   7   5  105.24    3.09
  -1 -15 -15   80.27    7.92
  -1 -13  20   -6.48   10.11
  -1 -12 -14  287.53    6.85
  -1 -10 -13   85.59    6.81
  -1  -6 -11   39.99    5.18
  -1  -1  13   13.57    4.86
  -1   0  12    5.20    4.37
  -1   1  11  205.98    4.42
  -1   3   8  646.94    5.06
   0 -22 -15   14.97    7.80
   0 -15  18   12.97    8.76
   0 -13 -12   -0.65    5.55
   0  -9 -10   71.96    4.82
   0  -2   9   95.96    3.65
   0   0   5    0.49    2.69
   1 -26 -13  100.81    7.28
   1 -23  17    0.19    7.97
   1 -17  15   36.64    6.65
   1 -16 -10    3.61    4.84
   1 -15  14    1.35    5.24
   1 -13  13  109.40    6.47
   1  -9  10  412.23    4.81
   1  -7   8  101.53    4.19
   1  -5   2 1338.48    2.94
   2 -31 -10   80.78    7.31
   2 -26  -9   15.73    4.97
   2 -26  13   11.54    6.77
   2 -17   9   -5.20    3.95
   2 -13   4   80.82    2.56
   3 -31   6    6.40    4.14
   3 -29   5   36.11    3.63
   3 -27   3   84.19    2.44
  -6   5  -7   -1.23    5.30
  -5  -3 -13    7.52    7.88
  -5   8  -4   15.23    3.68
  -5   8  13    2.38    6.63
  -5  11   6   -2.26    3.07
  -4   3  -9   92.99    5.29
  -4   3  17   -1.78    7.52
  -4   9  10   49.24    4.74
  -3  -9 -15   89.88    8.79
  -3  -2  19   -9.86    8.89
  -3   1  17  137.02    7.68
  -3   3  -8    9.07    3.97
  -3   5  -6   12.96    3.79
  -3   7  11   19.99    4.29
  -3   9   6   20.13    3.20
  -2 -18 -17   12.52    9.58
  -2  -9 -14   -0.76    6.61
  -2  -7  20   20.32    9.33
  -2  -5  19   11.87    8.27
  -2  -2  17    3.47    6.45
  -2   0  -9    3.06    3.70
  -2   2  14   20.33    6.39
  -2   4  -5   30.46    3.08
  -2   7   1    2.67    0.89
  -1 -19 -16   23.68    7.62
  -1  -8  18   10.08    7.12
  -1  -3  15  184.23    6.90
  -1   2  10  453.27    5.15
   0 -19 -14   12.53    6.94
   0 -17  19   -1.22    8.97
   0 -16 -13   35.95    6.92
   0 -12  17   83.08    8.36
   0 -10  16    6.79    7.66
   0  -7  14   77.73    5.54
   0  -2  -4  320.03    2.95
   0  -1   8    1.35    3.81
   1 -27 -13   10.09    6.74
   1 -22 -12   93.66    6.90
   1 -22  17   -3.55    7.72
   1 -19 -11    1.33    5.28
   1 -19  16   29.75    7.89
   1 -14  -9   48.49    3.89
   2 -34 -10   15.16    7.13
   2 -32 -10    5.88    6.42
   2 -25  13   -3.35    6.75
   2 -23  -8    4.04    4.02
   2 -22  12   13.20    6.17
   2 -20  11   -5.45    5.35
   2 -16  -4  682.02    3.31
   2 -15  -3  312.61    2.44
   3 -34   7   -1.57    4.77
   3 -33  -2    4.16    2.83
  -6   1 -10    9.21    7.07
  -6   9  12    9.12    5.91
  -6  10  10   25.45    5.14
  -6  11   6   80.10    3.44
  -5   0 -11   -0.32    6.95
  -5   3  -9   43.92    5.87
  -4  -8 -15   40.31    9.00
  -4   0 -11    4.60    5.81
  -4   2  18   -4.25    8.04
  -4   4  -8   -4.67    4.53
  -4   5  -7    5.85    4.26
  -4   6  -6  177.31    4.00
  -4   8  12    2.20    5.69
  -4  10   8   20.64    3.63
  -3 -12 -16   11.95    8.03
  -3  -3 -12   45.71    6.52
  -3   0  18    7.65    8.71
  -3   4  -7   -4.62    3.79
  -2 -19 -17   10.21   10.18
  -2 -15 -16    9.70    8.07
  -2 -12 -15   57.72    8.51
  -2  -7 -13   32.19    6.28
  -2  -3  18   29.47    8.39
  -2   0  16   -9.51    7.43
  -2   1  -8  192.73    4.20
  -2   1  15   40.62    5.77
  -2   2  -7   19.94    4.37
  -2   3  -6 1321.99    5.49
  -2   4  12   25.96    5.08
  -2   6   9  112.38    4.54
  -2   7   6  409.49    3.77
  -1 -20 -16   50.79    8.82
  -1 -16 -15   10.17    6.57
  -1 -13 -14    2.00    5.77
  -1 -12  20   10.50    8.87
  -1  -4  16   -9.32    6.37
  -1   1  -5 1514.02    5.16
  -1   4   6  148.19    3.77
   0 -24 -15   -0.92    8.72
   0 -20 -14    5.00    7.07
   0  -8  15    1.40    5.61
   0  -5  13  226.14    5.90
   0  -4  12 1434.27    8.01
   0   0   6 1217.57    5.29
   1 -28 -13   -4.48    6.77
   1 -23 -12  109.37    6.73
   1 -12  13   43.43    6.01
   1 -11  -7  169.71    3.73
   1  -6   7  669.00    4.84
   1  -5   4   40.97    2.55
   2 -35 -10   10.49    7.18
   2 -27  -9  101.79    5.40
   2 -24  -8   42.76    4.63
   2 -21  -7  126.65    3.89
   2 -19  -6  146.76    3.75
   2 -13   5  524.85    3.70
   3 -34  -2    1.98    3.06
   3 -33   7    3.28    4.60
   3 -30   6    2.33    3.83
  -6  11   7    1.74    3.85
  -5  -4 -13   35.75    8.13
  -5  -2 -12   16.25    7.15
  -5   4  -8  157.47    6.06
  -5   7  -5    4.34    3.89
  -5   9  12   61.39    6.38
  -5  10   0   47.64    1.82
  -5  10  10    5.47    4.47
  -5  11   7    3.45    3.52
  -4  -6 -14    0.84    8.01
  -4  -4 -13    3.97    7.20
  -4  -2 -12    0.81    6.41
  -4   1  19   15.96    9.44
  -3 -13 -16    0.31    9.05
  -3 -10 -15   11.09    8.42
  -3  -5 -13   27.99    6.11
  -3  -3  20   38.27    9.39
  -3  -1  19   13.89    9.08
  -3   0 -10    6.39    5.07
  -3   5  14   70.39    6.17
  -3   6  13   17.47    5.57
  -2 -20 -17  -16.25   10.06
  -2 -16 -16   29.74    8.30
  -2  -6  20   81.86    9.74
  -2   5  11    0.32    5.02
  -1 -21 -16   -5.44    8.60
  -1 -14 -14  209.77    7.32
  -1 -11 -13    4.12    5.39
  -1 -11  20    8.71    9.68
  -1  -9  19   -0.87    7.22
  -1  -7  18   -0.16    7.04
  -1  -5 -10    3.30    3.83
  -1  -5  17   47.25    6.96
  -1   0  -6   -1.77    3.82
  -1   0  13  170.31    5.93
  -1   1  12   25.16    5.16
  -1   3  -2   14.53    1.66
   0 -26 -15   46.84    9.19
   0 -25 -15   -0.03    8.13
   0 -16  19    6.87    8.79
   0 -14 -12  507.14    6.82
   0 -11  17   53.24    8.78
   0  -9  16  131.77    7.42
   0  -6  14   68.31    6.35
   0  -2  10  343.97    4.28
   1 -30 -13    1.97    8.20
   1 -29 -13    6.66    7.71
   1 -21  17   -0.60    7.61
   1 -20 -11   10.15    5.88
   1 -18  16   69.23    6.37
   1 -17 -10  269.51    5.52
   1 -15  -9 1003.89    6.26
   1 -13  -8  152.56    4.83
   1 -10  -6  126.17    3.68
   1  -7  -3   14.42    2.43
   1  -5   1  284.92    1.42
   2 -28  -9    9.67    5.42
   2 -27  14    3.35    7.23
   2 -19  11   28.38    5.49
   2 -16   9   60.63    4.12
   2 -15   8   30.67    3.83
   2 -14   7   -0.76    3.66
   3 -35  -2   -1.00    3.19
   3 -32   7   -2.48    4.43
   3 -31  -1   21.90    2.16
   3 -28   5   61.10    3.44
   3 -27   4  168.48    3.14
  -7  10   2   -0.03    0.13
  -6   2  -9    9.20    6.33
  -5   1 -10   -2.77    6.51
  -5   5  -7   29.17    4.68
  -5   6  -6   16.70    4.15
  -5   6  16   -4.89    8.15
  -5   7  15   49.33    7.63
  -5   9  -2    8.09    2.69
  -4  -9 -15   30.10    9.25
  -4   1 -10   30.92    5.46
  -4   4  17   20.26    8.03
  -4   5  16   56.09    7.35
  -4   6  15   13.25    6.74
  -4   7  14   37.77    5.93
  -4   9  11   79.29    5.52
  -3   7  -3    3.96    2.30
  -3   8  10   -1.59    4.22
  -2 -10 -14  107.65    6.23
  -2  -2  18  103.67    8.63
  -2   7   7 1686.07    5.79
  -1 -22 -16    9.23    9.06
  -1 -18 -15   97.93    8.79
  -1  -2  15    3.79    5.22
  -1   2  11    4.94    4.70
   0 -27 -15    0.09    8.83
   0 -21 -14   74.75    6.75
   0 -15  19    7.61    8.63
   0 -12 -11   86.58    4.79
   0 -10 -10  826.41    5.99
   0  -1   9    0.74    3.88
   1 -32 -13   -7.08    8.79
   1 -24 -12  184.96    7.11
   1 -20  17    1.14    7.46
   1 -17  16    2.51    7.66
   1 -10  12    1.46    5.25
   1  -9  -5   22.76    2.90
   1  -7   9   56.45    3.86
   1  -5   5  150.83    3.08
   2 -30  -9    4.32    6.10
   2 -25  -8    2.16    4.44
   2 -23  13   11.64    6.47
   2 -22  -7    4.27    4.16
   2 -17  10   -0.39    4.46
   3 -37  -2    6.91    3.19
   3 -36  -2    1.54    3.19
   3 -31   7   79.19    4.68
   3 -29   6    1.88    3.76
  -6   3  -8    7.43    6.07
  -6  10  11    1.98    5.70
  -6  11   8    8.36    4.35
  -5   8  14    9.85    6.85
  -5  10  11    4.60    5.74
  -5  11   8    5.82    4.08
  -4  -7 -14    3.68    8.07
  -4  -1 -11  196.69    6.56
  -4   2  -9    0.54    5.57
  -4   3  18    2.51    7.85
  -4   8  -3  244.93    2.97
  -4   8  13    3.46    5.65
  -4  10   9    1.81    4.18
  -3 -14 -16    4.08    9.31
  -3 -11 -15  117.97    8.92
  -3  -8 -14  187.17    7.30
  -3  -6 -13  142.03    7.02
  -3  -4 -12   26.10    6.63
  -3  -2  20   12.62    9.80
  -3   1  -9  672.66    6.18
  -3   1  18   33.47    7.92
  -3   7  12   -2.20    5.03
  -3   9   8  112.44    4.13
  -2  -8 -13   51.73    5.65
  -2  -5  20    8.41    9.60
  -2   1  16  215.01    8.28
  -2   2  15  204.56    6.93
  -2   3  14   38.13    5.24
  -2   6  10   62.85    4.73
  -1 -23 -16   48.46    9.56
  -1 -15 -14   -4.18    6.79
  -1 -12 -13   45.63    6.31
  -1  -8  19    5.95    7.45
  -1  -6  18  105.50    8.23
  -1  -3  16   57.10    5.71
   0 -29 -15   -6.41    9.32
   0 -28 -15   29.25    9.61
   0 -22 -14   -1.11    7.46
   0 -18 -13   77.95    6.38
   0 -15 -12   17.38    5.35
   0 -12  18   29.24    8.57
   0  -7  -8  124.66    4.31
   0   0   7    4.20    3.22
   1 -25 -12   -3.89    6.31
   1 -21 -11  198.51    6.58
   1 -19  17   14.80    8.18
   1 -18 -10   68.94    5.30
   1 -11  13   -4.56    5.85
   1  -8  -4  102.72    2.68
   1  -6   8  276.11    4.59
   2 -31  -9    3.53    6.33
   2 -25  14   27.03    6.92
   2 -22  13    8.02    6.61
   2 -20  12    4.59    5.79
   2 -18  11  186.74    5.55
   2 -13   6   67.83    3.28
   3 -30   7    7.63    4.67
   3 -27   5   37.37    3.40
  -6   0 -10    6.85    7.04
  -6   4  -7   37.46    5.42
  -5  -5 -13    8.17    8.40
  -5  -3 -12    6.54    7.33
  -5  -1 -11    9.29    6.85
  -5   2  -9   16.21    6.23
  -5   9  13    3.16    6.35
  -4 -10 -15   11.69    9.33
  -4  -5 -13    6.89    7.13
  -4  -3 -12   46.21    6.56
  -3 -15 -16   22.06    9.78
  -3   0  19   13.34    7.89
  -3   4  16    8.12    6.65
  -3   5  15  304.69    7.50
  -3   8  -1   38.60    1.54
  -2 -18 -16   -4.44    8.93
  -2 -14 -15    6.59    7.11
  -2 -11 -14   -3.73    5.89
  -2  -3  19   67.06    8.64
  -2   0  17    4.22    7.28
  -2   5  -3  169.83    2.34
  -2   7   8   53.32    4.13
  -1 -24 -16   -6.22    9.66
  -1 -10 -12    3.09    5.82
  -1  -4  17   43.52    6.30
  -1   3  10   -6.04    4.32
  -1   4   8   32.20    3.77
   0 -19 -13  219.84    7.88
   0 -14  19   21.38    8.50
   0 -13 -11  177.01    5.66
   0  -8  16   73.31    6.51
   0  -5  14  283.07    6.77
   0  -4  13   46.72    4.76
   0  -3  12    4.76    4.43
   1 -16  -9   -3.61    4.52
   1 -14  15   71.89    5.57
   1  -8  11   36.34    4.82
   1  -5   6  951.19    4.46
   2 -33  -9   12.72    6.62
   2 -32  -9    5.05    6.60
   2 -26  -8   66.61    4.42
   2 -24  14   20.17    7.36
   2 -15   9   49.83    4.08
   3 -32  -1    1.29    2.19
   3 -28   6   17.76    3.88
   3 -26   3  131.22    2.23
  -7   8  -1   19.78    3.60
  -6   6  -5    7.95    4.17
  -6   7  -4   15.83    3.96
  -6  11   9   12.10    4.72
  -5  11   9   33.12    4.35
  -4  -8 -14    4.82    9.20
  -4   3  -8   81.04    4.74
  -4   5  17   -6.44    7.41
  -4   6  16   53.57    6.99
  -4   9  12   93.06    6.24
  -4  10  10   34.95    4.74
  -3 -12 -15   -0.67    8.59
  -3  -9 -14    7.84    6.98
  -3  -1 -10   22.92    5.25
  -3   2  -8  106.34    4.17
  -3   2  18   25.51    8.76
  -3   3  17    2.11    7.44
  -3   6  -4   18.44    2.60
  -3   6  14  -12.00    5.92
  -3   8  11   -2.43    4.29
  -2 -19 -16  -13.51    8.87
  -2  -3 -10   38.33    5.38
  -2  -1  18   27.27    8.38
  -2   0  -8  166.71    4.60
  -1 -25 -16    0.34    9.07
  -1 -20 -15    2.19    8.51
  -1 -16 -14   62.57    6.80
  -1 -13 -13  103.40    7.13
  -1  -9  20    1.24    9.21
  -1  -8 -11   34.94    4.42
  -1  -5  18   50.71    7.76
  -1  -2  16    6.64    6.24
  -1  -1  15   95.82    5.77
  -1   0  14  -12.27    5.07
  -1   1  13   21.04    4.59
  -1   2  12   62.99    5.08
   0 -24 -14    1.74    8.05
   0 -13  19   12.95    8.58
   0 -11 -10   51.77    4.08
   0 -11  18   91.61    9.39
   0  -6  -7   71.38    3.88
   0  -6  15  340.63    7.20
   0   0   8 1007.30    5.40
   1 -28 -12   27.97    6.53
   1 -27 -12   78.16    6.97
   1 -19 -10   -2.58    5.15
   1 -18  17    7.17    6.61
   1 -15  16  190.55    7.72
   1 -10  13   90.99    6.06
   2 -36  -9   -3.04    6.65
   2 -35  -9    8.89    6.71
   2 -34  -9   63.06    7.03
   2 -27  -8   22.60    4.76
   2 -23  14   -1.82    7.22
   2 -17  -4   13.84    2.43
   2 -17  11   42.12    5.75
   2 -12   3  164.25    2.27
   2 -12   4  181.95    2.66
   3 -32   8   10.15    5.13
   3 -29   7   13.22    4.18
   3 -26   4  107.66    2.78
  -7   9   1    6.94    2.52
  -6   1  -9    0.47    6.30
  -6   9  -1    7.55    2.87
  -6  10   1    4.08    1.88
  -6  10  12   10.84    6.24
  -5  -6 -13    9.08    7.92
  -5   0 -10   -8.54    6.18
  -5   3  -8   11.86    5.18
  -5   7  16   12.07    7.64
  -5   8  15   40.56    7.48
  -5  10  12   -0.83    5.86
  -4 -11 -15    5.28    8.27
  -4  -6 -13   74.74    7.69
  -4   0 -10   68.99    5.71
  -4   4  -7  184.60    4.71
  -4   4  18   14.32    8.02
  -4   7  -4    7.45    2.96
  -4   7  15   36.10    6.39
  -4   9  -1   -1.66    1.79
  -4  11   5   24.87    2.65
  -3 -16 -16    5.66    8.70
  -3  -7 -13   -0.78    5.88
  -3  -3 -11   14.73    6.38
  -3   1  19    9.74    9.01
  -3   3  -7   75.17    3.93
  -3   7  13   51.27    5.99
  -3   9   9    4.83    3.85
  -2 -20 -16    5.11    9.43
  -2 -12 -14   73.16    6.28
  -2  -5 -11   -4.77    4.41
  -2  -4  20    3.72    8.67
  -2  -2  19  114.29    9.09
  -2   1  -7  452.92    4.94
  -2   2  16    4.22    6.96
  -2   3  15   24.43    6.58
  -1 -21 -15   38.62    8.75
  -1 -17 -14    1.02    7.17
  -1  -3  17   10.42    6.61
   0 -25 -14   78.55    8.21
   0 -20 -13    9.53    5.92
   0 -14 -11   59.42    5.60
   0  -7  16   61.12    7.02
   1 -29 -12   23.09    6.50
   1 -17  17    2.31    8.28
   1 -13  15    7.47    5.50
   1 -11  -6  211.83    3.91
   1  -6   9  257.12    4.73
   1  -5   7  127.11    3.89
   2 -28  -8    9.43    5.07
   2 -24  -7   27.37    4.46
   2 -21  -6    4.77    3.45
   2 -19  -5  192.59    3.46
   3 -33  -1    0.60    2.46
   3 -31   8    1.31    5.09
   3 -30   0   26.17    1.87
   3 -27   6   92.33    4.10
   3 -26   5    3.16    3.31
  -6  -1 -10    6.01    7.24
  -5  -4 -12    6.47    7.43
  -5  -2 -11    7.07    6.74
  -5   4  -7    6.12    4.85
  -5   8  -3   10.91    3.27
  -5   9  14   -2.80    6.82
  -5  11  10    6.30    4.61
  -4 -12 -15   27.59    9.91
  -4  -9 -14   38.62    8.93
  -4  -4 -12   92.46    6.93
  -4  -2 -11   49.52    5.65
  -4   5  -6   19.94    3.44
  -4   6  -5  171.79    3.53
  -4  11   7    6.06    3.31
  -3 -17 -16    2.77    9.72
  -3 -10 -14    1.28    6.97
  -3   0  -9   34.58    4.85
  -3   4  -6   34.49    3.40
  -3   5  -5  317.44    3.43
  -2 -16 -15   28.58    7.08
  -2 -13 -14    3.88    6.85
  -2 -10 -13   -6.93    6.80
  -2   1  17   40.63    7.71
  -2   2  -6  204.46    4.20
  -2   4  -4  368.16    3.11
  -2   4  14   -3.43    5.14
  -2   5  13   27.18    5.49
  -2   7   9  109.22    3.90
  -1 -22 -15   11.91    8.59
  -1 -11 -12   61.54    5.14
  -1  -9 -11   68.88    5.27
  -1  -8  20   78.14    8.92
  -1  -6  19    9.74    8.16
  -1  -2  -7   96.97    3.52
  -1   2  -3 1607.66    4.10
  -1   3  11  423.15    5.02
  -1   4   9   30.38    3.38
   0 -21 -13    5.18    6.56
   0 -17 -12   40.02    5.38
   0 -10  18   44.78    8.46
   0  -8  -8  216.68    4.61
   0  -8  17  167.74    8.00
   0  -5  -6  486.38    3.90
   0  -3  13  227.55    5.32
   0  -2  12   22.48    5.23
   0   0   9   -8.46    3.96
   0   1   5 1059.79    4.52
   1 -31 -12   -0.37    7.18
   1 -30 -12    4.78    6.52
   1 -24 -11  110.95    6.44
   1 -20 -10   -1.62    5.20
   1 -19  18    4.78    8.06
   2 -25  15   23.78    8.78
   2 -22  14   -0.11    6.92
   2 -16  -3   39.41    2.08
   2 -15  10   13.37    4.32
   2 -14   9   33.39    3.99
   2 -12   2  242.72    1.89
   2 -12   5    0.26    2.58
   3 -30   8   43.19    4.86
  -6   2  -8    6.17    5.95
  -5   1  -9   85.25    6.29
  -5   5  -6   10.32    4.04
  -4  -7 -13  -12.45    7.54
  -4   1  -9   18.22    4.98
  -4   9  13    5.72    5.62
  -4  10  11   -0.08    4.69
  -4  11   4   31.70    2.09
  -3 -18 -16    6.84   10.14
  -3  -8 -13    2.93    7.38
  -3   0  20    1.73    8.58
  -3   3  18   11.10    8.51
  -3   4  17  166.93    8.25
  -3   6  15   77.76    6.99
  -3   8  12    0.12    4.80
  -2 -22 -16   26.34    9.65
  -2 -21 -16    0.57    8.33
  -2 -17 -15   12.89    8.35
  -2  -8 -12    2.53    6.10
  -2  -3  20    0.48    8.55
  -2   0  18  270.98    8.22
  -2   3  -5  324.24    3.73
  -2   6  -1  313.55    1.71
  -1 -23 -15   12.25    8.42
  -1 -18 -14   67.01    7.79
  -1  -7 -10  324.91    4.71
  -1  -4  18   -5.82    6.63
  -1  -1  -6  500.12    4.46
  -1   0  15  112.32    6.60
  -1   1  14  118.24    6.19
  -1   5   5   89.92    3.15
   0 -28 -14    6.21    8.93
   0 -22 -13   85.48    7.10
   0 -18 -12    9.74    5.94
   0 -12 -10  207.36    4.60
   0 -10  -9   17.50    3.67
   0  -6  16   16.75    6.66
   0  -4  -5   29.47    3.29
   0  -2  -3 1902.53    4.18
   0  -1  11   -1.72    4.34
   0   1   3  283.37    3.03
   1 -34 -12    5.89    7.99
   1 -33 -12   -7.30    8.71
   1 -32 -12   -0.78    7.54
   1 -25 -11   97.22    6.24
   1 -18  18    4.95    7.80
   1 -16  17   32.03    7.73
   1 -15  -8    6.41    4.20
   1 -13  -7  116.39    4.19
   1 -12  15   67.16    6.48
   1  -9  13  172.00    6.48
   1  -8  12  301.16    5.30
   1  -7  11  348.96    5.77
   1  -5   8  299.22    4.66
   2 -30  -8    3.40    5.10
   2 -25  -7   81.23    4.30
   2 -24  15   -1.46    8.16
   2 -22  -6    4.27    3.49
   2 -21  14   46.66    7.26
   2 -16  11   34.31    4.98
   2 -15  -2  762.22    2.54
   3 -37  -1   -0.80    3.08
   3 -35  -1   14.40    2.88
   3 -32   9   -0.77    5.73
   3 -29   8   -3.61    4.49
  -7   7  -2    2.88    4.27
  -6   0  -9    1.49    7.09
  -6   3  -7    2.65    5.67
  -5  -7 -13   18.04    7.97
  -5  -5 -12   -6.38    7.75
  -5   6  -5  112.87    4.19
  -5  10  13   14.21    6.35
  -4 -13 -15   -0.15    9.48
  -4 -10 -14   -0.11    9.08
  -4  -5 -12   79.54    6.74
  -4  -1 -10   36.20    6.11
  -4   5  18   26.69    8.55
  -4   7  16   18.18    7.06
  -4  11   8  227.26    4.08
  -3 -11 -14   -0.70    7.03
  -3  -6 -12    0.93    6.69
  -3  -4 -11   20.38    5.93
  -3  -2 -10  505.73    6.39
  -3   7  14  100.37    6.82
  -2 -23 -16   -6.52    9.91
  -2 -18 -15   -1.74    8.18
  -2 -14 -14   76.52    7.80
  -2  -6 -11   50.87    4.86
  -2  -1  19   15.07    7.38
  -2   6  12   52.12    5.06
  -2   7  10   12.55    4.35
  -1 -24 -15   45.26    9.41
  -1 -19 -14    9.36    7.61
  -1 -12 -12   13.25    5.04
  -1  -7  20    9.51    8.11
  -1  -5  19   72.45    8.57
  -1  -4  -8  201.18    4.27
  -1  -2  17   71.67    6.81
  -1   0  -5 1115.75    4.73
  -1   2  13   91.24    4.78
  -1   4  10  193.94    4.83
   0 -30 -14   10.17    8.49
   0 -29 -14   12.86    8.33
   0 -23 -13   58.34    6.89
   0 -15 -11    7.26    4.84
   0 -13  20   -6.41    9.38
   0 -11  19   -2.23    8.41
   0  -9  18   55.10    8.21
   0  -3  -4  461.13    3.27
   1 -26 -11    8.51    5.73
   1 -18  -9  110.49    4.88
   1 -15  17   10.58    7.61
   1 -13  16   53.63    6.63
   1 -10  -5 1188.59    4.47
   1  -6  10  231.51    4.40
   2 -32  -8   43.24    5.92
   2 -31  -8   -0.57    5.44
   2 -17  12    6.95    5.65
   3 -31   9   -3.22    5.36
   3 -26   6   15.76    3.46
   3 -25   4   41.88    2.47
  -7   6  -3    1.72    4.67
  -6  -2 -10   22.53    7.78
  -6  11  11   -1.96    5.25
  -5  -3 -11   29.50    6.79
  -5  -1 -10    6.53    5.97
  -5   2  -8  221.89    6.45
  -5   8  16    6.06    7.55
  -5   9  15   -5.70    7.19
  -5  11  11  119.34    5.30
  -4 -14 -15    2.97    9.80
  -4  -3 -11   52.94    6.51
  -4   2  -8   31.83    4.51
  -4   8  15    5.77    6.15
  -4  10  12  121.50    5.72
  -4  11   9    3.11    4.09
  -3 -15 -15   35.30    7.57
  -3   1  -8    9.31    4.05
  -3   1  20   -2.27   10.17
  -3   8  13   13.64    5.21
  -3   9  11   36.82    4.39
  -3  10   5   19.45    2.53
  -3  10   7  342.23    4.08
  -2  -2  20   -2.02    9.19
  -2   1  18   22.22    7.78
  -2   2  17   -2.27    7.49
  -2   3  16    2.81    6.09
  -2   4  15   50.04    5.69
  -2   5  14  131.49    6.17
  -2   8   5  253.42    2.85
  -2   8   6  328.56    3.52
  -2   8   7   -3.79    3.20
  -1 -25 -15   18.93    8.91
  -1 -20 -14   47.99    7.83
  -1 -10 -11   87.73    5.29
  -1   3  12  264.23    4.93
  -1   5   7 1568.20    5.45
   0 -31 -14   22.52    7.40
   0 -24 -13  149.07    7.50
   0 -19 -12   -9.65    6.34
   0 -13 -10   -2.12    4.91
   0  -7  17    6.62    6.52
   0   0  10  165.84    3.84
   1 -16  -8   50.74    4.10
   1  -5   9  247.55    4.95
   1  -4   4    3.26    2.62
   2 -37  -8   12.97    6.84
   2 -36  -8   16.79    6.38
   2 -35  -8   47.65    6.50
   2 -34  -8   28.88    6.01
   2 -33  -8    1.59    5.95
   2 -26  -7   33.72    4.22
   2 -20  -5    6.27    3.20
   2 -20  14   22.03    6.84
   2 -18  -4   69.31    2.68
   2 -18  13   42.89    6.03
   2 -13   9    4.90    4.22
   2 -12   7  731.74    4.50
   3 -31   0   -0.25    2.04
   3 -30   9   24.84    5.02
   3 -25   3   67.79    2.00
   3 -25   5   23.76    3.10
  -6   4  -6    7.81    5.36
  -6   8  -2    3.71    3.27
  -5  -8 -13    4.21    7.85
  -4 -11 -14   51.21    9.06
  -4  -8 -13  200.99    8.87
  -4   9  14   -0.97    6.28
  -3 -16 -15    4.23    8.77
  -3   5  17   41.45    8.17
  -3   6  16  120.48    6.97
  -3  10   8   19.97    3.84
  -2 -12 -13    0.85    6.45
  -2  -9 -12    3.33    5.06
  -2   0  19   -3.27    8.34
  -2   7  11    8.49    4.72
  -2   8   8   12.46    4.16
  -1 -27 -15    0.89    9.54
  -1 -26 -15   44.24    8.55
  -1 -16 -13   -5.78    5.49
  -1 -13 -12    7.81    5.20
  -1  -8 -10  278.22    4.61
  -1  -6  -9  256.23    4.06
  -1  -6  20   20.18    8.22
  -1  -4  19    7.34    8.19
  -1   0  16   -6.02    6.88
  -1   1  15   95.77    6.54
  -1   2  14   -0.75    5.84
  -1   4  11  166.83    4.96
  -1   5   8  339.47    4.42
   0 -25 -13   -2.95    7.15
   0 -20 -12  140.42    7.30
   0 -11  -9  232.84    4.83
   0 -10  19   10.07    8.74
   0  -9  -8  393.61    4.90
   0  -8  18   10.20    8.33
   0  -5  16   78.11    6.67
   0  -1  12   52.57    4.41
   1 -28 -11   13.11    6.42
   1 -14  17   25.55    8.06
   1 -12  -6   22.79    3.59
   1 -12  16   37.49    7.09
   1  -9  -4  299.45    2.94
   1  -9  14   10.20    6.60
   1  -8  13   -0.41    5.73
   1  -7  12    9.34    4.42
   1  -6  11   45.18    5.29
   1  -4   3 2655.04    4.82
   1  -4   7  178.91    4.02
   2 -22  15    8.26    7.32
   2 -16  12   -7.37    5.38
   3 -29   9   14.55    4.62
   3 -27   8   23.03    4.51
   3 -26   7    4.61    3.85
   3 -25   6   21.15    3.68
  -6   1  -8   13.27    6.17
  -6   5  -5    9.13    4.21
  -6  11  12   -0.03    6.10
  -5  -6 -12   32.17    7.87
  -5   0  -9   -2.05    5.95
  -5  10  14   14.84    7.11
  -5  11  12   -3.88    5.54
  -5  12   6    0.17    3.34
  -5  12   7   44.28    3.48
  -5  12   8   13.25    4.10
  -4  -6 -12    8.86    6.45
  -4   0  -9    1.08    5.16
  -4   3  -7  167.75    4.31
  -4   6  18  -10.70    8.15
  -4  11  10   82.03    4.56
  -3 -17 -15    1.74    9.22
  -3  -7 -12   40.21    6.12
  -3  -5 -11   31.20    5.97
  -3  -3 -10  178.47    5.80
  -3  -1  -9  543.31    5.94
  -3   2  -7    3.66    3.65
  -3   3  19   28.82    8.81
  -3   7  15    1.80    6.58
  -3  10   9  233.51    4.59
  -2 -16 -14   29.28    7.40
  -2  -7 -11  212.56    5.28
  -2  -5 -10  329.99    5.56
  -2  -1  20   -2.25    8.96
  -2   0  -7   -2.56    4.16
  -2   6  13   13.14    4.66
  -1 -28 -15   12.18    9.77
  -1 -21 -14   14.78    6.63
  -1 -17 -13   47.29    6.92
  -1  -2  18  175.95    8.12
  -1  -1  17  110.97    6.44
  -1   3  13   69.02    5.39
  -1   5   9   89.12    4.10
   0 -26 -13    1.74    8.16
   0  -6  17   12.34    7.47
   0   0  11    1.33    4.43
   0   1   9    0.57    3.86
   1 -30 -11    5.50    6.20
   1 -29 -11  106.03    6.69
   1 -23 -10   67.27    5.43
   1 -10  15   44.61    6.86
   1  -8  -3    1.85    2.38
   1  -5  10   -0.10    4.30
   2 -28  -7   13.17    4.54
   2 -21  15   41.54    7.34
   2 -12   8    4.44    3.60
   3 -31  10    2.87    6.28
  -6  -3 -10    1.82    8.29
  -6  -1  -9    3.37    6.79
  -6   6  -4   46.21    4.55
  -6  12   7   44.22    3.79
  -6  12   8   15.81    4.35
  -5  -9 -13   -2.84    8.00
  -5  -4 -11    6.58    6.61
  -5  -2 -10    4.02    6.28
  -5   3  -7   80.69    4.75
  -5   9  -1   99.55    2.65
  -5   9  16    2.14    8.56
  -5  12   9   -5.45    4.32
  -4 -12 -14   27.30    8.91
  -4  -9 -13   -3.96    7.92
  -4  -4 -11   17.50    6.27
  -4  -2 -10    7.26    5.77
  -4   4  -6  297.44    4.62
  -4   8  -2    0.20    2.23
  -4   8  16   -1.01    6.77
  -4  10  13   38.71    5.79
  -3   2  20   12.70    8.71
  -3   3  -6    4.61    3.73
  -3   7  -2   83.05    2.03
  -3   9  12  376.34    5.90
  -2 -13 -13  175.26    7.69
  -2   2  18  112.29    9.25
  -2   3  17  136.15    8.01
  -2   4  16  304.80    7.70
  -2   5  15    1.49    6.23
  -2   7  12  163.33    5.14
  -2   8   9  457.04    5.07
  -1 -22 -14   13.33    7.02
  -1 -14 -12  111.40    5.92
  -1 -11 -11  693.63    6.73
   0 -27 -13   62.81    7.87
   0 -17 -11   73.78    5.20
   0 -14 -10   70.50    4.52
   0 -11  20    4.01    9.49
   0  -9  19   18.56    7.44
   0  -2  14   59.37    6.42
   1 -33 -11   10.27    7.98
   1 -32 -11   69.91    7.80
   1 -31 -11   -4.22    6.56
   1 -24 -10  106.88    6.04
   1 -20  -9    1.38    4.91
   1 -17  -8   -7.24    4.10
   1 -13  17   -4.01    7.47
   1 -11  16   31.00    6.56
   1  -7  -2    3.51    1.69
   2 -29  -7  134.63    5.17
   2 -23  16   -1.11    8.23
   2 -21  -5    9.36    3.23
   2 -20  15    1.80    7.18
   2 -18  14   10.30    5.63
   2 -17  -3  165.68    2.52
   2 -14  11   50.80    5.03
   2 -11   5  315.11    3.20
   2 -11   6  273.28    3.57
   3 -32   0   -0.56    2.25
   3 -30  10    5.24    5.61
   3 -28   9   21.37    4.51
   3 -26   8   -1.06    4.17
  -6   2  -7  104.12    6.19
  -6  12   9   -4.01    4.65
  -5  -7 -12   30.49    7.59
  -5   4  -6    6.15    4.30
  -5  11  13    6.46    6.40
  -5  12   5    4.18    2.54
  -4 -13 -14   -2.65    8.66
  -4  -7 -12   -5.03    6.54
  -4   1  -8   44.89    5.09
  -4   9  15    4.59    6.20
  -4  11   3    1.82    1.50
  -4  11  11    5.30    4.88
  -3 -18 -15   14.28    8.32
  -3 -11 -13    9.50    7.52
  -3  -8 -12   20.40    6.79
  -3   0  -8    5.82    4.05
  -3   5  18   -6.04    7.81
  -3   6  17    4.93    7.39
  -2 -22 -15    6.42    8.97
  -2 -17 -14   -2.95    6.45
  -2  -8 -11   16.17    5.46
  -2  -2  -8    2.82    4.26
  -2   1  -6  862.94    5.15
  -2   1  19    6.25    8.52
  -2   6  14   58.46    5.90
  -1 -18 -13   38.93    5.94
  -1  -7  -9   52.98    4.28
  -1  -6  21   32.95   10.03
  -1  -5  -8  329.33    4.03
  -1  -3  19   26.68    7.13
  -1   0  17  608.63    8.67
  -1   1  16   24.39    7.01
  -1   4  12   42.35    4.29
  -1   5  10  383.45    5.06
   0 -29 -13   -0.33    8.67
   0 -28 -13    9.33    6.91
   0 -22 -12  133.91    7.17
   0 -18 -11    9.04    5.77
   0 -12  -9   38.88    4.37
   0 -10  20    3.08    8.94
   0  -5  17    7.44    7.18
   0  -4  16   28.00    5.87
   0  -1  13  117.83    4.80
   0   1   2 1492.98    2.78
   0   1  10   70.40    4.14
   1 -35 -11    4.94    8.72
   1 -34 -11   -3.01    7.51
   1 -25 -10    4.20    5.58
   1  -9  15    5.62    6.47
   1  -8  14   14.25    6.03
   1  -7  13   47.82    5.07
   1  -6  12  123.62    5.31
   2 -30  -7   -2.86    4.79
   2 -22  16   21.91    8.69
   2 -19  -4    1.34    2.91
   2 -16  13    6.94    5.83
   2 -11   4   41.05    2.27
   3 -29   1    6.17    1.68
   3 -27   9    6.47    4.23
   3 -24   4   26.17    2.39
   3 -24   5   -4.87    2.80
   3 -24   6   73.14    3.36
  -6  12   6    1.99    2.90
  -6  12  10   14.93    5.03
  -5 -10 -13    7.05    8.65
  -5  -5 -11  103.95    7.10
  -5   1  -8    7.64    5.34
  -5  10  15   13.59    6.87
  -5  12  10   82.95    4.62
  -4 -10 -13   16.86    8.26
  -4  -5 -11   30.01    6.54
  -4   5  -5   97.90    3.23
  -4   6  -4   55.42    3.40
  -4   7  -3  237.57    3.29
  -3 -19 -15   11.80    9.30
  -3  -6 -11   67.07    6.58
  -3   3  20   36.18    9.63
  -3   4  -5  154.03    3.21
  -3   4  19   -4.97    8.99
  -3   5  -4  797.42    3.87
  -3   6  -3    8.43    2.52
  -3   7  16    4.08    6.61
  -3   9  13   12.26    5.66
  -2 -23 -15  111.14    9.49
  -2 -18 -14    3.39    7.59
  -2 -14 -13    2.79    6.21
  -2 -11 -12   -1.03    5.97
  -2  -4  -9   68.27    4.94
  -2   0  20    2.84    9.21
  -2   8   3   17.31    2.08
  -1 -25 -14    1.43    8.96
  -1 -24 -14   19.59    7.51
  -1 -15 -12  186.82    6.07
  -1 -12 -11    8.31    4.62
  -1  -1  18   29.72    7.81
  -1   3  14   27.12    5.89
   0 -32 -13    9.34    7.96
   0 -31 -13    8.52    8.58
   0 -15 -10  100.57    5.34
   0  -8  -7   22.72    3.36
   0  -8  19   46.52    7.68
   0  -6  18   46.91    8.25
   0  -5  -5   58.38    3.42
   0   0  12  418.31    5.22
   1 -26 -10   55.12    5.96
   1 -21  -9   22.41    4.85
   1 -14  18    7.73    7.57
   1 -13  -6  208.58    3.91
   1 -10  16   62.19    6.70
   2 -32  -7   16.32    5.70
   2 -31  -7    5.18    4.92
   2 -19  15   57.42    6.84
   2 -17  14   -0.96    6.27
   2 -14  12  272.88    6.52
   2 -13  11   45.10    4.89
   3 -33   0   26.63    2.46
   3 -28  10    7.90    5.29
  -6  -4 -10   25.34    8.09
  -6  -2  -9    0.42    7.11
  -6   0  -8   -1.31    6.31
  -6   3  -6    2.17    5.30
  -5  -3 -10   -7.29    6.49
  -5  -1  -9  102.11    6.38
  -5   5  -5    8.16    4.19
  -5  12  11    2.37    5.19
  -4 -14 -14   -3.31    8.90
  -4  -3 -10   77.95    6.37
  -4  -1  -9   28.58    5.15
  -4   8  17  114.40    8.01
  -4  10  14    4.91    5.67
  -3 -20 -15   13.05    9.72
  -3  -4 -10   86.83    4.68
  -3  -2  -9   52.75    4.07
  -3   8  15    7.76    6.71
  -3  10  11   85.83    4.58
  -2 -24 -15   -9.20    8.41
  -2 -19 -14    8.29    7.80
  -2   2  -5    0.41    3.19
  -2   3  18   20.29    8.86
  -2   5  -2   52.85    2.02
  -2   5  16  110.30    7.11
  -2   8  11    7.29    4.58
  -1 -26 -14   49.51    9.50
  -1 -20 -13    1.60    7.22
  -1  -5  21   60.81    9.72
  -1   4  13  439.36    6.34
  -1   5  11  384.48    5.64
   0 -19 -11   -6.47    5.80
   0  -9  20    6.74    8.94
   0  -3  16   11.03    6.96
   0  -2  15  193.62    6.70
   0  -1  14  289.37    6.34
   0   1  11   -0.06    4.13
   0   2   5  584.81    4.06
   1 -27 -10   20.30    6.09
   1 -22  -9    3.06    5.43
   1 -18  -8  346.67    4.68
   1 -13  18   76.92    8.58
   1  -4  10  105.89    4.45
   2 -38  -7   -7.45    6.77
   2 -37  -7   62.84    6.43
   2 -36  -7    1.03    5.63
   2 -35  -7   10.01    5.63
   2 -33  -7  158.53    6.23
   2 -22  -5  169.29    3.64
   2 -21  16    2.58    7.52
   2 -15  13    8.62    5.70
   2 -11   3  403.58    2.32
   2 -11   8   15.37    3.70
   3 -26   9   10.59    4.24
  -6  12  11   21.21    5.33
  -5  -8 -12   42.13    6.77
  -5   2  -7   26.30    5.10
  -5   6  -4   13.15    4.08
  -5   7  -3    4.50    3.40
  -5  11  14   -4.79    6.86
  -4 -15 -14   16.45    9.21
  -4 -11 -13    7.80    8.33
  -4  -8 -12   11.69    6.15
  -4   2  -7   92.15    4.19
  -4   9  16   -0.78    6.10
  -4  12   8   13.76    3.64
  -3 -21 -15    9.20    9.81
  -3 -16 -14   10.77    7.25
  -3   1  -7   29.06    4.05
  -3   9  14   14.11    5.74
  -2 -20 -14   28.39    8.10
  -2 -12 -12    3.66    6.44
  -2   2  19  135.41    7.91
  -2   3  -4  555.99    3.45
  -2   4  -3   -2.63    2.22
  -1 -28 -14   43.07    9.17
  -1 -21 -13   78.08    7.68
  -1 -16 -12   94.19    5.89
  -1 -13 -11   77.36    6.20
  -1 -10 -10  143.81    4.52
  -1  -3  20   29.13    8.24
  -1  -1  -5 1391.59    4.91
  -1   1  17  117.54    7.28
  -1   2  16    2.00    6.47
  -1   6   6  493.46    4.30
  -1   6   7   29.94    3.79
  -1   6   8  196.66    4.10
   0 -25 -12    1.05    6.97
   0 -20 -11   23.54    6.10
   0 -16 -10  363.54    6.09
   0 -13  -9  708.38    5.68
   0  -7  19  101.34    7.62
   0  -4  17    8.15    6.30
   0   0  13   -0.04    5.29
   0   2   8  701.89    4.56
   1 -29 -10   24.43    6.31
   1 -28 -10  124.35    6.74
   1 -15  19    1.28    7.63
   1  -9  16    8.34    6.38
   1  -8  15   55.54    5.94
   1  -6  13   69.49    5.30
   1  -4   2  525.86    2.37
   1  -3   5   72.13    3.25
   1  -3   7   -1.04    3.81
   2 -11   9   21.98    3.73
   3 -37   0   18.99    2.95
   3 -36   0   -0.62    2.91
   3 -34   0   -0.52    2.54
   3 -29  11    4.56    6.16
   3 -24   3   74.16    1.86
   3 -23   5    0.93    2.79
   3 -23   6   15.81    3.23
  -7   5  -3   18.21    4.93
  -7   6  -2   12.71    4.84
  -7   7  -1    2.59    4.00
  -6   1  -7    3.33    6.21
  -6   4  -5   46.00    4.83
  -6   9   0   23.87    2.75
  -5  -6 -11   13.75    7.68
  -5  10  16   -1.28    7.44
  -5  12  12    5.75    5.50
  -4  -6 -11    9.62    6.71
  -4  10  15   30.92    6.34
  -4  12   7  185.35    3.56
  -4  12   9   37.07    4.14
  -3 -17 -14   21.36    8.84
  -3 -13 -13  -12.29    7.56
  -3 -10 -12   25.92    7.00
  -3  -7 -11    7.06    5.84
  -3   5  19    9.71    7.84
  -3   6  18   21.43    7.03
  -3   7  17   60.39    7.33
  -3  10   3    1.48    1.62
  -3  10  12   -2.03    5.03
  -2 -16 -13    2.23    6.97
  -2   0  21  -10.92   10.42
  -2   7  14  255.56    6.64
  -1 -29 -14   25.56    9.69
  -1 -22 -13    9.38    7.32
  -1 -17 -12  110.62    7.07
  -1  -8  -9   13.75    3.51
  -1  -4  21   45.77    9.69
  -1  -1  19   88.55    8.67
  -1   0  18   -7.66    6.55
  -1   5   2    2.78    1.90
  -1   5  12  143.07    5.41
  -1   6   5  398.80    3.53
  -1   6   9   52.69    4.37
   0 -26 -12  176.62    7.52
   0  -8  20    3.40    8.95
   0  -5  18   89.47    7.50
   0   1  12   54.65    5.13
   0   2   4  312.70    3.36
   0   2   9   94.84    3.51
   1 -30 -10    9.62    6.50
   1 -19  -8    6.30    4.16
   1 -16  -7   50.65    3.96
   1 -12  18    1.83    8.30
   1 -10  -4   17.46    2.46
   2 -27  -6   20.62    4.07
   2 -20  -4    2.02    2.93
   2 -19  16   -6.67    7.07
   2 -17  15   14.89    6.49
   2 -16  -2   41.38    1.90
   2 -14  13    4.73    5.65
   2 -13  12   -0.09    5.27
   2 -12  11  488.39    6.15
   3 -35   0    7.16    2.81
   3 -28  11   11.23    5.47
   3 -23   7   11.10    3.56
  -6  -5 -10   12.52    8.83
  -6  -3  -9    8.97    7.30
  -6  -1  -8   12.50    6.52
  -6  12   5   34.17    2.12
  -6  12  12    5.90    5.83
  -5  -9 -12   42.84    8.04
  -5  -4 -10    1.42    6.54
  -5  -2  -9    8.08    6.32
  -5   0  -8   -7.89    5.45
  -4  -9 -12   59.67    7.52
  -4  -4 -10   66.74    6.66
  -4  -2  -9   -0.10    5.17
  -4   0  -8    9.40    4.89
  -4   3  -6  167.91    4.41
  -4   8  18    4.54    8.40
  -4  12   6    0.16    2.82
  -3  -5 -10   -3.03    5.53
  -3  -3  -9    4.04    5.06
  -3  -1  -8   -2.46    4.16
  -3  11   7  291.39    3.78
  -2 -10 -11  109.75    6.19
  -2   5  17   11.76    7.65
  -2   9   6    0.12    3.20
  -2   9   8    6.18    3.69
  -1 -23 -13   -3.62    8.11
  -1 -14 -11  168.43    6.75
  -1 -11 -10    6.50    5.15
  -1  -2  20   18.81    8.64
  -1   0  -4    3.21    2.96
  -1   3  -1  155.39    1.49
  -1   6  10   82.67    4.38
   0 -28 -12    0.93    7.16
   0 -21 -11   -1.05    6.08
   0 -17 -10   30.15    5.21
   0 -14  -9  182.59    5.37
   0  -9  -7   12.94    3.27
   0  -6  19  107.35    7.64
   0  -3  17    3.37    7.30
   0   0  14  216.12    6.30
   0   2  10  345.24    4.72
   1 -36 -10    0.46    8.39
   1 -35 -10   19.17    8.06
   1 -33 -10   16.99    6.46
   1 -32 -10   -0.07    6.61
   1 -31 -10    3.60    6.05
   1 -24  -9    9.78    4.93
   1 -14  -6   40.78    3.58
   1  -7  15    6.70    7.19
   1  -6  14   13.79    6.30
   1  -3   9  137.51    4.61
   2 -18  -3  326.62    2.92
   2 -15  14   15.63    6.24
   2 -12   1    0.84    0.86
   2 -11  10  176.11    4.56
   2 -10   5   25.85    2.76
   2 -10   6  107.45    3.04
   2 -10   7   82.15    3.44
   3 -27  11   -2.56    5.18
   3 -25  10    8.66    4.91
   3 -24   9    7.20    4.41
   3 -23   4   35.65    2.35
   3 -23   8   14.88    4.08
  -6   5  -4    5.82    4.23
  -5  -7 -11    9.69    7.36
  -5   3  -6  129.42    4.56
  -5  12  13    0.45    6.27
  -4 -17 -14   15.41   10.19
  -4 -13 -13  -15.05    8.54
  -4   9  17   41.68    7.45
  -4  11  14   11.65    5.66
  -3 -14 -13   28.95    6.87
  -3   2  -6   93.86    3.75
  -3   9  15   -1.14    6.61
  -3  10  13  129.52    5.58
  -3  11   9   19.34    3.66
  -3  11  10   61.85    4.26
  -2 -23 -14   -7.22    8.08
  -2 -17 -13   99.43    6.36
  -2   0  -6  218.94    4.22
  -2   2  20   -5.95    8.01
  -2   6  16  135.17    5.97
  -2   8  13  649.74    6.92
  -2   9  10   20.69    4.02
  -1  -3  -6   17.69    3.56
  -1  -3  21    3.40    9.44
  -1   1  18   23.49    7.74
  -1   2  17   68.74    7.36
  -1   3  16   56.25    6.41
   0 -30 -12   63.64    8.00
   0 -29 -12   -4.66    7.38
   0 -22 -11   -3.68    6.82
   0  -7  20    7.08    9.14
   0  -4  18    7.08    6.95
   1 -25  -9    8.45    5.81
   1 -20  -8   46.47    4.38
   1 -12  -5  485.66    3.94
   1 -11  18    6.61    8.13
   1  -9  17   13.44    7.62
   1  -8  16  306.18    6.89
   1  -4  12   15.83    5.07
   1  -3  10    3.99    4.29
   2 -29  -6  127.17    4.59
   2 -20  17    9.55    8.58
   2 -18  16   -2.23    6.81
   2 -10   8    3.42    3.58
   3 -26  11   32.57    5.47
   3 -22   6   71.23    3.35
  -6   2  -6    1.50    5.07
  -6   6  -3    7.44    4.13
  -6   7  -2    5.02    4.05
  -5 -10 -12   -3.99    7.91
  -5  12   4   42.14    1.85
  -4 -10 -12   -2.78    7.55
  -4  -7 -11   60.90    5.80
  -4  10  16   90.09    6.71
  -3 -19 -14   27.70    7.50
  -3 -15 -13   67.20    8.52
  -3   8  17   42.62    7.23
  -3  11   6   52.22    3.08
  -2 -24 -14   23.12    9.22
  -2 -18 -13   37.06    6.91
  -2  -8 -10    8.68    5.29
  -2   7  15  109.26    5.93
  -1 -25 -13  149.70    9.75
  -1 -19 -12   31.94    6.56
  -1 -15 -11   -1.73    6.01
  -1   0  19   91.36    7.51
  -1   1  -3    2.47    2.56
  -1   4  15   46.87    6.22
  -1   6  11   -4.76    4.65
   0 -34 -12   19.71    7.83
   0 -33 -12    2.80    8.24
   0 -32 -12   21.70    8.37
   0 -23 -11  377.26    8.27
   0 -18 -10   44.08    5.31
   0  -5  19   42.32    7.63
   0   1  13  123.35    4.85
   0   2  11   23.58    3.76
   1 -26  -9    2.81    5.75
   1 -12  19   -4.09    8.33
   2 -30  -6  147.13    5.12
   2 -17  16   -0.96    6.60
   2 -14  14  126.48    6.26
   2 -11  11    1.65    4.83
   2 -10   4  439.71    2.99
   2 -10   9   -0.40    3.92
   3 -28  12   -0.94    6.03
   3 -24  10   11.69    4.90
   3 -23   9    3.21    4.15
   3 -22   5   13.73    2.70
   3 -22   7    8.14    3.45
  -7   9   2    1.61    2.61
  -6  -4  -9   -5.85    7.78
  -6   0  -7   -4.32    6.58
  -5 -11 -12   -1.80    8.18
  -5  -5 -10   54.58    6.58
  -5   1  -7   38.92    4.81
  -5   4  -5   43.74    3.97
  -5  10   1   25.93    1.67
  -5  12  14   50.38    6.77
  -5  13   9   38.91    4.16
  -5  13  10    7.51    4.29
  -4  -5 -10   17.64    6.08
  -4   1  -7   67.80    4.30
  -4   4  -5    0.17    3.17
  -4   9  18    2.87    7.83
  -4  11  15   11.23    6.95
  -4  12   5   55.46    2.45
  -3 -20 -14   -3.74    7.71
  -3  -6 -10   10.20    5.62
  -3   0  -7   -0.47    4.03
  -3   3  -5   -5.50    3.45
  -3   9  16    3.08    6.18
  -3  10  14   11.47    5.61
  -3  11  11  397.58    5.27
  -2 -26 -14   34.90    9.87
  -2 -25 -14   26.18    9.55
  -2 -19 -13   -0.02    7.69
  -2 -11 -11    7.04    5.10
  -2  -6  -9  165.66    5.14
  -2  -2  -7   19.97    4.05
  -2   3  20    4.04    9.10
  -2   4  19   -0.26    8.45
  -2   6  17   61.89    7.08
  -2   9   5  122.93    2.63
  -1 -27 -13   29.95    8.85
  -1 -26 -13   -3.07    8.26
  -1 -20 -12   10.13    6.51
  -1 -12 -10   13.04    4.44
  -1  -2  21    5.18    9.30
  -1   2  -2 4176.01    4.74
  -1   5  14   15.69    5.54
  -1   6   4 1089.06    3.72
  -1   6  12  668.84    6.25
   0 -24 -11    1.11    6.42
   0 -15  -9   12.55    4.29
   0  -3  18   67.83    7.99
   0  -2  17   11.91    6.11
   0  -1  16  180.07    6.14
   0   0  15    7.29    5.21
   0   2  12   15.61    5.20
   0   3   7   24.41    3.87
   1 -27  -9   18.11    5.92
   1 -21  -8   35.68    4.32
   1 -10  18   -1.41    7.22
   1  -6  15   -3.43    5.82
   1  -5  14   -0.10    5.04
   1  -4  13   -3.48    5.84
   1  -3  11   10.01    4.93
   2 -38  -6   -1.25    5.81
   2 -37  -6   11.15    5.99
   2 -33  -6   -0.28    5.39
   2 -31  -6    4.28    4.52
   2 -21  -4  203.38    3.24
   2 -15  15   38.95    6.35
   2 -10  10   46.69    4.24
   3 -27  12   18.49    5.89
   3 -22   8   70.65    3.98
  -7   3  -4   -0.77    5.99
  -6  -2  -8   -1.06    6.50
  -6  13  10   12.43    4.93
  -5  -8 -11   -0.44    7.27
  -5  -3  -9   35.04    5.71
  -5  -1  -8   -4.95    5.63
  -5  13  11    5.21    4.80
  -4 -11 -12   10.10    8.16
  -4  -8 -11   20.93    6.56
  -4  -3  -9   86.82    5.55
  -4  -1  -8   60.14    5.11
  -4  10  17    9.54    7.24
  -3 -22 -14   -1.05    8.98
  -3 -21 -14    3.65    8.00
  -3  -9 -11   35.15    5.45
  -3  -4  -9  128.51    5.15
  -3  -2  -8  118.36    5.00
  -2 -20 -13   16.97    7.74
  -2 -15 -12  271.35    6.96
  -2  -4  -8  127.01    3.92
  -2   1  -5    9.31    3.23
  -2   9  12   73.49    5.28
  -1 -29 -13   45.51    8.95
  -1 -16 -11  230.33    6.86
   0 -25 -11   46.70    7.03
   0 -19 -10    8.93    4.71
   0 -10  -7  140.05    3.49
   0  -8  -6   20.33    3.87
   0  -4  19   13.47    7.20
   0   1  14  292.06    5.97
   0   2   3 1872.27    4.13
   0   3   6  224.03    4.05
   0   3   9  302.63    3.98
   1 -28  -9   54.18    5.68
   1 -22  -8   25.23    4.65
   1 -18  -7   38.68    3.96
   1 -15  -6  157.80    3.91
   1  -8  17   -3.97    6.53
   1  -2   7   85.18    3.34
   1  -2   8   80.18    3.47
   1  -2   9   38.69    4.25
   2 -36  -6   88.38    5.67
   2 -34  -6    8.34    5.21
   2 -25  -5   -2.36    3.40
   2 -18  17    3.42    7.73
   2 -16  16   30.60    6.70
   2 -14  15   11.58    6.29
   2 -13  14    5.42    5.91
   2 -11   2  172.85    1.71
   2 -11  12    4.01    5.26
   2  -9   7  214.27    3.97
   3 -24  11   26.44    5.27
   3 -22   9   21.39    4.17
  -6   3  -5   13.35    5.14
  -6  13   9  103.12    4.77
  -6  13  11   12.57    5.07
  -5 -12 -12   23.82    9.82
  -5  -6 -10   13.99    6.70
  -5  13   7   -3.65    3.20
  -5  13  12   18.09    5.51
  -4   5  -4  191.28    3.62
  -4   9   0   41.57    1.61
  -3 -23 -14   40.38    9.81
  -3 -17 -13   19.73    8.20
  -3 -13 -12   86.17    7.57
  -3   7  19    0.03    7.60
  -3   8  18   45.25    7.96
  -3  10  15   30.75    6.53
  -3  11   5  454.42    3.14
  -2 -21 -13   -0.83    7.73
  -2 -16 -12   -1.28    6.16
  -2 -12 -11  493.37    6.82
  -2  -9 -10    4.82    4.46
  -2   8  15   32.71    6.40
  -1 -31 -13   27.02   10.37
  -1 -30 -13   10.00    8.95
  -1 -21 -12   21.80    6.08
  -1 -13 -10  455.85    6.83
  -1  -2  -5  628.80    4.47
  -1   0  20  -11.81    7.43
  -1   4  16    0.76    5.47
  -1   7   7  112.66    3.77
  -1   7   8   -1.50    3.74
  -1   7   9  755.73    5.67
   0 -26 -11   -2.45    6.76
   0 -20 -10   66.14    6.12
   0 -16  -9  133.54    5.54
   0 -13  -8   31.23    4.46
   0  -5  20   24.99    7.78
   0  -2  18   39.76    7.79
   0   0  16    1.30    6.13
   0   2  13   49.69    5.28
   0   3  10  424.37    4.41
   1 -30  -9   10.23    6.26
   1 -29  -9   51.67    6.07
   1 -13  -5  234.21    3.80
   1  -5  15   96.18    7.05
   1  -3   3  335.22    2.70
   1  -3  12  108.24    4.66
   2 -26  -5  315.68    4.52
   2 -17  17   75.82    7.75
   2 -15  16    3.41    6.61
   2 -10  11  113.11    5.04
   2  -9   8   78.90    3.86
   2  -9   9   37.99    3.78
   3 -25  12   -1.76    5.79
   3 -22   4    3.13    2.34
   3 -22  10   18.59    4.77
   3 -21   6   27.76    3.08
   3 -21   8    4.13    3.82
  -7   4  -3    3.50    5.47
  -6  -5  -9   -8.42    7.32
  -6  13   8    0.30    3.62
  -5  -9 -11   44.09    7.59
  -5   2  -6    8.19    4.45
  -5  13  13    5.62    5.94
[truncated: 1,300,155 more chars]
